# Supplementary material for: ﻿A new genus of Orthopsyllidae Huys, 1990 (Copepoda, Harpacticoida) from the Pacific Ocean
Source: Zookeys. 2026 Jan 9;1266:137–92. doi: 10.3897/zookeys.1266.171760 (PMC12811756; doi:10.3897/zookeys.1266.171760)
Supplement: XML Treatment for Intercristacoxa [file zookeys.1266.171760-treatment1.xml]

<!DOCTYPE tp:taxon-treatment
  PUBLIC "-//TaxonX//DTD Taxonomic Treatment Publishing DTD v0 20100105//EN" "tax-treatment-NSO.dtd">
<tp:taxon-treatment xmlns:tp="http://www.plazi.org/taxpub"><tp:treatment-meta><kwd-group><label>Taxon classification</label><kwd>
                <named-content content-type="kingdom">Animalia</named-content>
              </kwd><kwd>
                <named-content content-type="order">Harpacticoida</named-content>
              </kwd><kwd>
                <named-content content-type="family">Orthopsyllidae</named-content>
              </kwd></kwd-group><mixed-citation publication-type="journal"><person-group><name><surname>Back</surname><given-names>Jinwook</given-names></name><name><surname>Bang</surname><given-names>Hyun Woo</given-names></name></person-group><article-title>﻿A new genus of <tp:taxon-name><tp:taxon-name-part taxon-name-part-type="family">Orthopsyllidae</tp:taxon-name-part></tp:taxon-name> Huys, 1990 (<tp:taxon-name><tp:taxon-name-part taxon-name-part-type="subclass">Copepoda</tp:taxon-name-part></tp:taxon-name>, <tp:taxon-name><tp:taxon-name-part taxon-name-part-type="order">Harpacticoida</tp:taxon-name-part></tp:taxon-name>) from the Pacific Ocean</article-title><source>Zookeys</source><day>09</day><month>01</month><year>2026</year><volume>1266</volume><fpage>137</fpage><lpage>192</lpage><pub-id pub-id-type="doi">10.3897/zookeys.1266.171760</pub-id></mixed-citation></tp:treatment-meta><tp:nomenclature><label>﻿Genus</label><tp:taxon-name><object-id xmlns:xlink="http://www.w3.org/1999/xlink" content-type="arpha" xlink:type="simple">F3F16D08-2216-5494-842E-09C973E68896</object-id>
              <tp:taxon-name-part taxon-name-part-type="genus" reg="Intercristacoxa">Intercristacoxa</tp:taxon-name-part>
              <object-id xmlns:xlink="http://www.w3.org/1999/xlink" content-type="zoobank" xlink:type="simple">https://zoobank.org/FDE0568E-A8C7-4AD5-BEAF-1313116BDCF9</object-id>
            </tp:taxon-name><tp:taxon-status xmlns:xlink="http://www.w3.org/1999/xlink" xlink:type="simple">gen. nov.</tp:taxon-status></tp:nomenclature><tp:treatment-sec sec-type="diagnosis" id="SECID0EKNAC"><title>Diagnosis.</title><p><tp:taxon-name><tp:taxon-name-part taxon-name-part-type="family">Orthopsyllidae</tp:taxon-name-part></tp:taxon-name>. Female. Body nearly cylindrical. Rostrum well developed and defined at base. Genital double-somite separated dorsally and laterally, but fused ventrally. <abbrev xmlns:xlink="http://www.w3.org/1999/xlink" xlink:title="antennule 1" id="ABBRID0EVNAC" xlink:type="simple">A1</abbrev> four-segmented, with one developed thorn-like process on <abbrev xmlns:xlink="http://www.w3.org/1999/xlink" xlink:title="segment" id="ABBRID0EZNAC" xlink:type="simple">seg</abbrev>–1; apical <abbrev xmlns:xlink="http://www.w3.org/1999/xlink" xlink:title="aesthetasc" id="ABBRID0E4NAC" xlink:type="simple">ae</abbrev> absent. <abbrev xmlns:xlink="http://www.w3.org/1999/xlink" xlink:title="antenna 2" id="ABBRID0EBOAC" xlink:type="simple">A2</abbrev> consisting of coxa, allobasis without abexopodal seta, one-segmented <abbrev xmlns:xlink="http://www.w3.org/1999/xlink" xlink:title="endopod" id="ABBRID0EFOAC" xlink:type="simple">enp</abbrev>, and one-segmented <abbrev xmlns:xlink="http://www.w3.org/1999/xlink" xlink:title="exopod" id="ABBRID0EJOAC" xlink:type="simple">exp</abbrev>. Mandibular palp with one-segment <abbrev xmlns:xlink="http://www.w3.org/1999/xlink" xlink:title="endopod" id="ABBRID0ENOAC" xlink:type="simple">enp</abbrev>. Enp of <abbrev xmlns:xlink="http://www.w3.org/1999/xlink" xlink:title="maxillule" id="ABBRID0EROAC" xlink:type="simple">Mxl</abbrev> incorporated into basis with three setae; <abbrev xmlns:xlink="http://www.w3.org/1999/xlink" xlink:title="exopod" id="ABBRID0EVOAC" xlink:type="simple">exp</abbrev> one-segmented with two setae. Syncoxa of <abbrev xmlns:xlink="http://www.w3.org/1999/xlink" xlink:title="maxilla" id="ABBRID0EZOAC" xlink:type="simple">Mxa</abbrev> with two endites, proximal endite with one seta; basis drawn out into claw; <abbrev xmlns:xlink="http://www.w3.org/1999/xlink" xlink:title="endopod" id="ABBRID0E4OAC" xlink:type="simple">enp</abbrev> incorporated into the basis with three setae. <abbrev xmlns:xlink="http://www.w3.org/1999/xlink" xlink:title="maxilliped" id="ABBRID0EBPAC" xlink:type="simple">Mxp</abbrev> subchelate, three-segmented; basis slender, elongated; <abbrev xmlns:xlink="http://www.w3.org/1999/xlink" xlink:title="endopod" id="ABBRID0EFPAC" xlink:type="simple">enp</abbrev> represented by an acutely recurved claw. The P1 coxa with one or two serrate crests; <abbrev xmlns:xlink="http://www.w3.org/1999/xlink" xlink:title="exopod" id="ABBRID0EJPAC" xlink:type="simple">exp</abbrev> one–segmented, with two long setae, without spine; <abbrev xmlns:xlink="http://www.w3.org/1999/xlink" xlink:title="endopod" id="ABBRID0ENPAC" xlink:type="simple">enp</abbrev> two-segmented; <abbrev xmlns:xlink="http://www.w3.org/1999/xlink" xlink:title="endopod" id="ABBRID0ERPAC" xlink:type="simple">enp</abbrev>–1 elongated and without inner seta; <abbrev xmlns:xlink="http://www.w3.org/1999/xlink" xlink:title="endopod" id="ABBRID0EVPAC" xlink:type="simple">enp</abbrev>–2 rectangular, with one curved claw and one cylindrical seta. P3–P4 <abbrev xmlns:xlink="http://www.w3.org/1999/xlink" xlink:title="exopod" id="ABBRID0EZPAC" xlink:type="simple">exp</abbrev> each with two spines. P5 <abbrev xmlns:xlink="http://www.w3.org/1999/xlink" xlink:title="baseoendopod" id="ABBRID0E4PAC" xlink:type="simple">benp</abbrev> well developed; <abbrev xmlns:xlink="http://www.w3.org/1999/xlink" xlink:title="exopod" id="ABBRID0ECAAE" xlink:type="simple">exp</abbrev> defined at the base. Caudal rami seven setae, with seta V being bi-articulated. Sexual dimorphism in body size, <abbrev xmlns:xlink="http://www.w3.org/1999/xlink" xlink:title="antennule 1" id="ABBRID0EGAAE" xlink:type="simple">A1</abbrev>, P3 <abbrev xmlns:xlink="http://www.w3.org/1999/xlink" xlink:title="endopod" id="ABBRID0EKAAE" xlink:type="simple">enp</abbrev>, P4 <abbrev xmlns:xlink="http://www.w3.org/1999/xlink" xlink:title="endopod" id="ABBRID0EOAAE" xlink:type="simple">enp</abbrev>, P5, P6, and genital segmentation.</p></tp:treatment-sec><tp:treatment-sec sec-type="type species" id="SECID0ESAAE"><title>Type species.</title><p><italic><tp:taxon-name><tp:taxon-name-part taxon-name-part-type="genus" reg="Intercristacoxa">Intercristacoxa</tp:taxon-name-part> <tp:taxon-name-part taxon-name-part-type="species" reg="orientalis">orientalis</tp:taxon-name-part></tp:taxon-name></italic> gen. et sp. nov. by designation.</p></tp:treatment-sec><tp:treatment-sec sec-type="etymology" id="SECID0EDBAE"><title>Etymology.</title><p>The generic name is a combination of the Latin <italic>inter</italic>-, meaning between, and <italic>crista coxa</italic>, which refers to the coxal crest of the first leg, and is treated as feminine.</p></tp:treatment-sec></tp:taxon-treatment>
