# Supplementary material for: ﻿A new genus of Orthopsyllidae Huys, 1990 (Copepoda, Harpacticoida) from the Pacific Ocean
Source: Zookeys. 2026 Jan 9;1266:137–92. doi: 10.3897/zookeys.1266.171760 (PMC12811756; doi:10.3897/zookeys.1266.171760)
Supplement: XML Treatment for Intercristacoxa orientalis [file zookeys.1266.171760-treatment2.xml]

<!DOCTYPE tp:taxon-treatment
  PUBLIC "-//TaxonX//DTD Taxonomic Treatment Publishing DTD v0 20100105//EN" "tax-treatment-NSO.dtd">
<tp:taxon-treatment xmlns:tp="http://www.plazi.org/taxpub"><tp:treatment-meta><kwd-group><label>Taxon classification</label><kwd>
                <named-content content-type="kingdom">Animalia</named-content>
              </kwd><kwd>
                <named-content content-type="order">Harpacticoida</named-content>
              </kwd><kwd>
                <named-content content-type="family">Orthopsyllidae</named-content>
              </kwd></kwd-group><mixed-citation publication-type="journal"><person-group><name><surname>Back</surname><given-names>Jinwook</given-names></name><name><surname>Bang</surname><given-names>Hyun Woo</given-names></name></person-group><article-title>﻿A new genus of <tp:taxon-name><tp:taxon-name-part taxon-name-part-type="family">Orthopsyllidae</tp:taxon-name-part></tp:taxon-name> Huys, 1990 (<tp:taxon-name><tp:taxon-name-part taxon-name-part-type="subclass">Copepoda</tp:taxon-name-part></tp:taxon-name>, <tp:taxon-name><tp:taxon-name-part taxon-name-part-type="order">Harpacticoida</tp:taxon-name-part></tp:taxon-name>) from the Pacific Ocean</article-title><source>Zookeys</source><day>09</day><month>01</month><year>2026</year><volume>1266</volume><fpage>137</fpage><lpage>192</lpage><pub-id pub-id-type="doi">10.3897/zookeys.1266.171760</pub-id></mixed-citation></tp:treatment-meta><tp:nomenclature><label>﻿</label><tp:taxon-name><object-id xmlns:xlink="http://www.w3.org/1999/xlink" content-type="arpha" xlink:type="simple">8C2948A9-7948-5805-A7DE-9B6F0DAA99F1</object-id>
              <tp:taxon-name-part taxon-name-part-type="genus" reg="Intercristacoxa">Intercristacoxa</tp:taxon-name-part>
              <tp:taxon-name-part taxon-name-part-type="species" reg="orientalis">orientalis</tp:taxon-name-part>
              <object-id xmlns:xlink="http://www.w3.org/1999/xlink" content-type="zoobank" xlink:type="simple">https://zoobank.org/46D6D801-83F1-47D5-BEBB-177B72C8EFFA</object-id>
            </tp:taxon-name><tp:taxon-status xmlns:xlink="http://www.w3.org/1999/xlink" xlink:type="simple">sp. nov.</tp:taxon-status><xref ref-type="fig" rid="F2">Figs 2</xref><xref ref-type="fig" rid="F3">, 3</xref><xref ref-type="fig" rid="F4">, 4</xref><xref ref-type="fig" rid="F5">, 5</xref><xref ref-type="fig" rid="F6">, 6</xref><xref ref-type="fig" rid="F7">, 7</xref><xref ref-type="fig" rid="F8">, 8</xref><xref ref-type="fig" rid="F10">, 10</xref></tp:nomenclature><tp:treatment-sec sec-type="type locality" id="SECID0EWDAE"><title>Type locality.</title><p>Subtidal, site A (<named-content xmlns:xlink="http://www.w3.org/1999/xlink" content-type="dwc:verbatimCoordinates" xlink:type="simple"><named-content content-type="geo-json" specific-use="{&#34;type&#34;:&#34;Point&#34;,&#34;coordinates&#34;:[131.864747,37.239636]}" id="NCID0E6DAE" xlink:type="simple">37°14'22.69"N, 131°51'53.09"E</named-content></named-content>, Fig. <xref ref-type="fig" rid="F1">1</xref>), depth 7–10 m, sand between cracks in stone, 16 November 2017.</p></tp:treatment-sec><tp:treatment-sec sec-type="type material" id="SECID0EIEAE"><title>Type material.</title><p><bold><italic>Holotype</italic></bold>: • 1♀ (<abbrev xmlns:xlink="http://www.w3.org/1999/xlink" xlink:title="Marine Biodiversity Institute of Korea" id="ABBRID0ETEAE" xlink:type="simple">MABIK</abbrev> CR00258585), dissected on nine slides. <bold><italic>Paratypes</italic></bold>: • 1♂ (<abbrev xmlns:xlink="http://www.w3.org/1999/xlink" xlink:title="Marine Biodiversity Institute of Korea" id="ABBRID0E1EAE" xlink:type="simple">MABIK</abbrev> CR00258583), dissected on nine slides; • 1♀ (<abbrev xmlns:xlink="http://www.w3.org/1999/xlink" xlink:title="Marine Biodiversity Institute of Korea" id="ABBRID0E5EAE" xlink:type="simple">MABIK</abbrev> CR00258584), dissected on eight slides for confirmation. Three specimens (1♀, 2♂♂) dried, mounted on stub, and coated with gold for <abbrev xmlns:xlink="http://www.w3.org/1999/xlink" xlink:title="scanning electron microscopy" id="ABBRID0ECFAE" xlink:type="simple">SEM</abbrev>.</p></tp:treatment-sec><tp:treatment-sec sec-type="GenBank accession number" id="SECID0EGFAE"><title>GenBank accession number.</title><p>Mitochondrial cytochrome c oxidase subunit I genes (<ext-link xmlns:xlink="http://www.w3.org/1999/xlink" ext-link-type="gen" xlink:href="PX210751" xlink:type="simple">PX210751</ext-link>, <ext-link xmlns:xlink="http://www.w3.org/1999/xlink" ext-link-type="gen" xlink:href="PX210752" xlink:type="simple">PX210752</ext-link>, <ext-link xmlns:xlink="http://www.w3.org/1999/xlink" ext-link-type="gen" xlink:href="PX485055" xlink:type="simple">PX485055</ext-link>–<ext-link xmlns:xlink="http://www.w3.org/1999/xlink" ext-link-type="gen" xlink:href="PX485058" xlink:type="simple">PX485058</ext-link>) and 18S ribonucleic acid genes (<ext-link xmlns:xlink="http://www.w3.org/1999/xlink" ext-link-type="gen" xlink:href="PX218728" xlink:type="simple">PX218728</ext-link> and <ext-link xmlns:xlink="http://www.w3.org/1999/xlink" ext-link-type="gen" xlink:href="PX218729" xlink:type="simple">PX218729</ext-link>).</p></tp:treatment-sec><tp:treatment-sec sec-type="description" id="SECID0EKGAE"><title>Description.</title><p>Female. Total body (Fig. <xref ref-type="fig" rid="F2">2A, B</xref>) nearly cylindrical, with minute sensilla dorsally, covered by pattern of sensilla and pores as illustrated, length from anterior margin of rostrum to posterior margin of caudal rami 1,000 μm, maximum width 180 μm measured at midway of cephalothorax; hyaline frill bumpy (Fig. <xref ref-type="fig" rid="F2">2C</xref>); rostrum (Fig. <xref ref-type="fig" rid="F2">2D</xref>) well developed, defined at base, triangular, with distal third tapering, with two sensilla; cephalothorax wider than free somites (Fig. <xref ref-type="fig" rid="F2">2A</xref>), pleural areas of cephalic shield narrow and posterolateral angles rounded; second and third urosomites (genital double somite) separated dorsally and laterally (Fig. <xref ref-type="fig" rid="F2">2A, B</xref>), fused ventrally but discontinuous internal chitinous rib indicating original segmentation (Fig. <xref ref-type="fig" rid="F5">5A</xref>), genital apparatus located mid-ventrally at anterior half of genital double somite, genital pores covered by P6 (Fig. <xref ref-type="fig" rid="F5">5E</xref>); anal operculum not developed (Fig. <xref ref-type="fig" rid="F3">3D</xref>).</p><fig id="F2" position="float" orientation="portrait"><object-id xmlns:xlink="http://www.w3.org/1999/xlink" content-type="doi" xlink:type="simple">10.3897/zookeys.1266.171760.figure2</object-id><object-id xmlns:xlink="http://www.w3.org/1999/xlink" content-type="arpha" xlink:type="simple">4B71551D-CFBC-5A19-A2C7-290736F97448</object-id><label>Figure 2.</label><caption><p><italic><tp:taxon-name><tp:taxon-name-part taxon-name-part-type="genus" reg="Intercristacoxa">Intercristacoxa</tp:taxon-name-part> <tp:taxon-name-part taxon-name-part-type="species" reg="orientalis">orientalis</tp:taxon-name-part></tp:taxon-name></italic> sp. nov., ♀, <abbrev xmlns:xlink="http://www.w3.org/1999/xlink" xlink:title="Marine Biodiversity Institute of Korea" id="ABBRID0EDIAE" xlink:type="simple">MABIK</abbrev> CR00258585. <bold>A.</bold> Habitus, dorsal; <bold>B.</bold> Habitus, lateral; <bold>C.</bold> Distal hyaline frill of somites; <bold>D.</bold> Rostrum; <bold>E.</bold> Caudal seta IV and V. Scale bars in μm.</p></caption><graphic xmlns:xlink="http://www.w3.org/1999/xlink" xlink:href="zookeys-1266-137_article-171760__-g002.jpg" position="float" orientation="portrait" xlink:type="simple" id="oo_1508586.jpg"><uri content-type="original_file" xlink:type="simple">https://binary.pensoft.net/fig/1508586</uri></graphic></fig><fig id="F3" position="float" orientation="portrait"><object-id xmlns:xlink="http://www.w3.org/1999/xlink" content-type="doi" xlink:type="simple">10.3897/zookeys.1266.171760.figure3</object-id><object-id xmlns:xlink="http://www.w3.org/1999/xlink" content-type="arpha" xlink:type="simple">BD6A4B6F-C84A-529C-A089-B7F746B5C365</object-id><label>Figure 3.</label><caption><p><italic><tp:taxon-name><tp:taxon-name-part taxon-name-part-type="genus" reg="Intercristacoxa">Intercristacoxa</tp:taxon-name-part> <tp:taxon-name-part taxon-name-part-type="species" reg="orientalis">orientalis</tp:taxon-name-part></tp:taxon-name></italic> sp. nov., ♀, <abbrev xmlns:xlink="http://www.w3.org/1999/xlink" xlink:title="Marine Biodiversity Institute of Korea" id="ABBRID0EJJAE" xlink:type="simple">MABIK</abbrev> CR00258585. <bold>A.</bold><abbrev xmlns:xlink="http://www.w3.org/1999/xlink" xlink:title="antennule 1" id="ABBRID0EPJAE" xlink:type="simple">A1</abbrev>; <bold>B.</bold><abbrev xmlns:xlink="http://www.w3.org/1999/xlink" xlink:title="antennule 1" id="ABBRID0EVJAE" xlink:type="simple">A1</abbrev><abbrev xmlns:xlink="http://www.w3.org/1999/xlink" xlink:title="segment" id="ABBRID0EZJAE" xlink:type="simple">seg</abbrev>–1; <bold>C.</bold><abbrev xmlns:xlink="http://www.w3.org/1999/xlink" xlink:title="antenna 2" id="ABBRID0E6JAE" xlink:type="simple">A2</abbrev>; <bold>D.</bold> Caudal rami, dorsal. Scale bars in μm.</p></caption><graphic xmlns:xlink="http://www.w3.org/1999/xlink" xlink:href="zookeys-1266-137_article-171760__-g003.jpg" position="float" orientation="portrait" xlink:type="simple" id="oo_1508587.jpg"><uri content-type="original_file" xlink:type="simple">https://binary.pensoft.net/fig/1508587</uri></graphic></fig><p>Caudal rami (Figs <xref ref-type="fig" rid="F3">3D</xref>, <xref ref-type="fig" rid="F5">5B</xref>), parallel, ~ 2.6 × longer than maximum width, surface armed with minute spinules (also see Fig. <xref ref-type="fig" rid="F10">10C</xref> in male); each ramus with seven setae; seta IV fused at base to seta V; seta V bi-articulated, consists of spine-like seta at top and small pinnate seta attached at end (Fig. <xref ref-type="fig" rid="F2">2E</xref>); seta VI bare at inner distal corner, seta VII tri-articulate at base, positioned dorsally on upper one–third of caudal rami.</p><p><abbrev xmlns:xlink="http://www.w3.org/1999/xlink" xlink:title="antennule 1" id="ABBRID0E5KAE" xlink:type="simple">A1</abbrev> (Figs <xref ref-type="fig" rid="F3">3A, B</xref>, <xref ref-type="fig" rid="F9">9A</xref>); slender, four-segmented; <abbrev xmlns:xlink="http://www.w3.org/1999/xlink" xlink:title="segment" id="ABBRID0EKLAE" xlink:type="simple">seg</abbrev>–1 large, with one thorn-like process at distal outer corner; <abbrev xmlns:xlink="http://www.w3.org/1999/xlink" xlink:title="segment" id="ABBRID0EOLAE" xlink:type="simple">seg</abbrev>–3 with sub-cylindrical pedestal with <abbrev xmlns:xlink="http://www.w3.org/1999/xlink" xlink:title="aesthetasc" id="ABBRID0ESLAE" xlink:type="simple">ae</abbrev> fused at base to one long naked seta; <abbrev xmlns:xlink="http://www.w3.org/1999/xlink" xlink:title="segment" id="ABBRID0EWLAE" xlink:type="simple">seg</abbrev>–4 representing two fused segments but middle horizontal ridge indicating original segmentation; armature formula: 1–[1], 2–[8], 3–[9 + (1 + <abbrev xmlns:xlink="http://www.w3.org/1999/xlink" xlink:title="aesthetasc" id="ABBRID0E1LAE" xlink:type="simple">ae</abbrev>)], 4–[13], apical <abbrev xmlns:xlink="http://www.w3.org/1999/xlink" xlink:title="aesthetasc" id="ABBRID0E5LAE" xlink:type="simple">ae</abbrev> not observed.</p><p><abbrev xmlns:xlink="http://www.w3.org/1999/xlink" xlink:title="antenna 2" id="ABBRID0EEMAE" xlink:type="simple">A2</abbrev> (Fig. <xref ref-type="fig" rid="F3">3C</xref>): allobasis with two rows of spinules, without abexopodal setae; <abbrev xmlns:xlink="http://www.w3.org/1999/xlink" xlink:title="exopod" id="ABBRID0EMMAE" xlink:type="simple">exp</abbrev> one-segmented, with two bare setae; and <abbrev xmlns:xlink="http://www.w3.org/1999/xlink" xlink:title="endopod" id="ABBRID0EQMAE" xlink:type="simple">enp</abbrev> with four spines, three geniculate setae, and one bare seta.</p><p>Labrum (Figs <xref ref-type="fig" rid="F4">4A</xref>, <xref ref-type="fig" rid="F9">9B</xref>): dense pattern of blunt processes in middle and distal patches of overlapping scales.</p><fig id="F4" position="float" orientation="portrait"><object-id xmlns:xlink="http://www.w3.org/1999/xlink" content-type="doi" xlink:type="simple">10.3897/zookeys.1266.171760.figure4</object-id><object-id xmlns:xlink="http://www.w3.org/1999/xlink" content-type="arpha" xlink:type="simple">02999A21-156F-56DD-B6A6-D8B84A88C6B7</object-id><label>Figure 4.</label><caption><p><italic><tp:taxon-name><tp:taxon-name-part taxon-name-part-type="genus" reg="Intercristacoxa">Intercristacoxa</tp:taxon-name-part> <tp:taxon-name-part taxon-name-part-type="species" reg="orientalis">orientalis</tp:taxon-name-part></tp:taxon-name></italic> sp. nov., ♀, <abbrev xmlns:xlink="http://www.w3.org/1999/xlink" xlink:title="Marine Biodiversity Institute of Korea" id="ABBRID0ERNAE" xlink:type="simple">MABIK</abbrev> CR00258585. <bold>A.</bold> Labrum; <bold>B.</bold><abbrev xmlns:xlink="http://www.w3.org/1999/xlink" xlink:title="mandible" id="ABBRID0EZNAE" xlink:type="simple">Md</abbrev>; <bold>C.</bold><abbrev xmlns:xlink="http://www.w3.org/1999/xlink" xlink:title="maxillule" id="ABBRID0E6NAE" xlink:type="simple">Mxl</abbrev>; <bold>D.</bold> Arthrite of <abbrev xmlns:xlink="http://www.w3.org/1999/xlink" xlink:title="maxillule" id="ABBRID0EFOAE" xlink:type="simple">Mxl</abbrev>, anterior; <bold>E.</bold><abbrev xmlns:xlink="http://www.w3.org/1999/xlink" xlink:title="maxilla" id="ABBRID0ELOAE" xlink:type="simple">Mxa</abbrev>; <bold>F.</bold><abbrev xmlns:xlink="http://www.w3.org/1999/xlink" xlink:title="maxilliped" id="ABBRID0EROAE" xlink:type="simple">Mxp</abbrev>. Scale bars in μm.</p></caption><graphic xmlns:xlink="http://www.w3.org/1999/xlink" xlink:href="zookeys-1266-137_article-171760__-g004.jpg" position="float" orientation="portrait" xlink:type="simple" id="oo_1508588.jpg"><uri content-type="original_file" xlink:type="simple">https://binary.pensoft.net/fig/1508588</uri></graphic></fig><fig id="F5" position="float" orientation="portrait"><object-id xmlns:xlink="http://www.w3.org/1999/xlink" content-type="doi" xlink:type="simple">10.3897/zookeys.1266.171760.figure5</object-id><object-id xmlns:xlink="http://www.w3.org/1999/xlink" content-type="arpha" xlink:type="simple">8CD5DD73-3607-5BF3-A084-8CCDC64CAA1B</object-id><label>Figure 5.</label><caption><p><italic><tp:taxon-name><tp:taxon-name-part taxon-name-part-type="genus" reg="Intercristacoxa">Intercristacoxa</tp:taxon-name-part> <tp:taxon-name-part taxon-name-part-type="species" reg="orientalis">orientalis</tp:taxon-name-part></tp:taxon-name></italic> sp. nov., ♀, <abbrev xmlns:xlink="http://www.w3.org/1999/xlink" xlink:title="Marine Biodiversity Institute of Korea" id="ABBRID0ENPAE" xlink:type="simple">MABIK</abbrev> CR00258585. <bold>A.</bold> Urosome, ventral; <bold>B.</bold> Caudal ramus, ventral; <bold>C.</bold> P5; <bold>D.</bold> Abnormality in P5 (<abbrev xmlns:xlink="http://www.w3.org/1999/xlink" xlink:title="Marine Biodiversity Institute of Korea" id="ABBRID0EZPAE" xlink:type="simple">MABIK</abbrev> CR00258584); <bold>E.</bold> P6 and genital field. Scale bars in μm.</p></caption><graphic xmlns:xlink="http://www.w3.org/1999/xlink" xlink:href="zookeys-1266-137_article-171760__-g005.jpg" position="float" orientation="portrait" xlink:type="simple" id="oo_1508589.jpg"><uri content-type="original_file" xlink:type="simple">https://binary.pensoft.net/fig/1508589</uri></graphic></fig><p><abbrev xmlns:xlink="http://www.w3.org/1999/xlink" xlink:title="mandible" id="ABBRID0EGQAE" xlink:type="simple">Md</abbrev> (Fig. <xref ref-type="fig" rid="F4">4B</xref>): gnathobase small, with one uni-pinnate seta laterally and several multi-cuspidate teeth; palp basis with one bare seta on inner margin; <abbrev xmlns:xlink="http://www.w3.org/1999/xlink" xlink:title="endopod" id="ABBRID0EOQAE" xlink:type="simple">enp</abbrev> one-segmented, with three bare setae; <abbrev xmlns:xlink="http://www.w3.org/1999/xlink" xlink:title="exopod" id="ABBRID0ESQAE" xlink:type="simple">exp</abbrev> incorporated into basis, represented by small protrusion with one bare seta.</p><p><abbrev xmlns:xlink="http://www.w3.org/1999/xlink" xlink:title="maxillule" id="ABBRID0EYQAE" xlink:type="simple">Mxl</abbrev> (Fig. <xref ref-type="fig" rid="F4">4C, D</xref>): praecoxa trapezoidal; arthrite well developed with two juxtaposed bare setae on anterior surface, two pinnate setae laterally, and six elements along distal margin, ornamented with a row of setules along inner margin; coxa with one bare and one pinnate setae; basis with three distal setae fused at base and two proximal setae; <abbrev xmlns:xlink="http://www.w3.org/1999/xlink" xlink:title="endopod" id="ABBRID0EARAE" xlink:type="simple">enp</abbrev> incorporated in basis, represented by small protrusion, with one pinnate and two bare setae; <abbrev xmlns:xlink="http://www.w3.org/1999/xlink" xlink:title="exopod" id="ABBRID0EERAE" xlink:type="simple">exp</abbrev> one-segmented, with one bare and one pinnate setae.</p><p><abbrev xmlns:xlink="http://www.w3.org/1999/xlink" xlink:title="maxilla" id="ABBRID0EKRAE" xlink:type="simple">Mxa</abbrev> (Fig. <xref ref-type="fig" rid="F4">4E</xref>): syncoxa with three endites; proximal endite vestigial, represented by one seta; second endite with one strong spine and two bare setae; distal endite with three setae; allobasis produced into strong curved claw, accessory armature consisting of two setae; and <abbrev xmlns:xlink="http://www.w3.org/1999/xlink" xlink:title="endopod" id="ABBRID0ESRAE" xlink:type="simple">enp</abbrev> represented by three bare setae fused at base.</p><p><abbrev xmlns:xlink="http://www.w3.org/1999/xlink" xlink:title="maxilliped" id="ABBRID0EYRAE" xlink:type="simple">Mxp</abbrev> (Figs <xref ref-type="fig" rid="F4">4F</xref>, <xref ref-type="fig" rid="F9">9C</xref>): three-segmented; syncoxa with one pinnate seta; basis slender, elongate, bare; <abbrev xmlns:xlink="http://www.w3.org/1999/xlink" xlink:title="endopod" id="ABBRID0EESAE" xlink:type="simple">enp</abbrev> represented by an acutely recurved claw with two accessory setae.</p><p>P1 (Figs <xref ref-type="fig" rid="F6">6A</xref>, <xref ref-type="fig" rid="F9">9C–E</xref>): coxa with two serrate crests (Fig. <xref ref-type="fig" rid="F9">9C</xref>, white arrow); basis with one outer and one inner pinnate setae, ornamented with small frills on base of <abbrev xmlns:xlink="http://www.w3.org/1999/xlink" xlink:title="endopod" id="ABBRID0EWSAE" xlink:type="simple">enp</abbrev> (Fig. <xref ref-type="fig" rid="F9">9D</xref>); <abbrev xmlns:xlink="http://www.w3.org/1999/xlink" xlink:title="exopod" id="ABBRID0E5SAE" xlink:type="simple">exp</abbrev> one-segmented, with three outer and two apical setae, ornamented with two protuberances (Fig. <xref ref-type="fig" rid="F9">9D</xref>, white arrow); <abbrev xmlns:xlink="http://www.w3.org/1999/xlink" xlink:title="endopod" id="ABBRID0EGTAE" xlink:type="simple">enp</abbrev> two-segmented, prehensile; <abbrev xmlns:xlink="http://www.w3.org/1999/xlink" xlink:title="endopod" id="ABBRID0EKTAE" xlink:type="simple">enp</abbrev>–1, elongate, ~ 5.2 × as long as wide, bare; <abbrev xmlns:xlink="http://www.w3.org/1999/xlink" xlink:title="endopod" id="ABBRID0EOTAE" xlink:type="simple">enp</abbrev>–2, rectangular, with one curved claw and one seta (Fig. <xref ref-type="fig" rid="F9">9E</xref>).</p><fig id="F6" position="float" orientation="portrait"><object-id xmlns:xlink="http://www.w3.org/1999/xlink" content-type="doi" xlink:type="simple">10.3897/zookeys.1266.171760.figure6</object-id><object-id xmlns:xlink="http://www.w3.org/1999/xlink" content-type="arpha" xlink:type="simple">BE788184-98CF-51D0-9E88-E28F41992372</object-id><label>Figure 6.</label><caption><p><italic><tp:taxon-name><tp:taxon-name-part taxon-name-part-type="genus" reg="Intercristacoxa">Intercristacoxa</tp:taxon-name-part> <tp:taxon-name-part taxon-name-part-type="species" reg="orientalis">orientalis</tp:taxon-name-part></tp:taxon-name></italic> sp. nov., ♀, <abbrev xmlns:xlink="http://www.w3.org/1999/xlink" xlink:title="Marine Biodiversity Institute of Korea" id="ABBRID0EJUAE" xlink:type="simple">MABIK</abbrev> CR00258585. <bold>A.</bold> P1; <bold>B.</bold> P2; <bold>C.</bold> P3; <bold>D.</bold> P4. Scale bars in μm.</p></caption><graphic xmlns:xlink="http://www.w3.org/1999/xlink" xlink:href="zookeys-1266-137_article-171760__-g006.jpg" position="float" orientation="portrait" xlink:type="simple" id="oo_1508590.jpg"><uri content-type="original_file" xlink:type="simple">https://binary.pensoft.net/fig/1508590</uri></graphic></fig><p>P2 (Fig. <xref ref-type="fig" rid="F6">6B</xref>): coxa bare; basis with one outer pinnate seta; <abbrev xmlns:xlink="http://www.w3.org/1999/xlink" xlink:title="exopod" id="ABBRID0EAVAE" xlink:type="simple">exp</abbrev> one-segmented, with three spines and two pinnate setae, ornamented with a tuft of setules laterally; <abbrev xmlns:xlink="http://www.w3.org/1999/xlink" xlink:title="endopod" id="ABBRID0EEVAE" xlink:type="simple">enp</abbrev> absent.</p><p>P3 (Fig. <xref ref-type="fig" rid="F6">6C</xref>): coxa bare, basis with one outer bare seta; <abbrev xmlns:xlink="http://www.w3.org/1999/xlink" xlink:title="exopod" id="ABBRID0EOVAE" xlink:type="simple">exp</abbrev> one-segmented, with two outer spines and four pinnate setae; <abbrev xmlns:xlink="http://www.w3.org/1999/xlink" xlink:title="endopod" id="ABBRID0ESVAE" xlink:type="simple">enp</abbrev> one-segmented, with three pinnate setae.</p><p>P4 (Figs <xref ref-type="fig" rid="F6">6D</xref>, <xref ref-type="fig" rid="F9">9E</xref>): coxa bare; basis with one outer bare seta; <abbrev xmlns:xlink="http://www.w3.org/1999/xlink" xlink:title="exopod" id="ABBRID0EAWAE" xlink:type="simple">exp</abbrev> one-segmented, with two outer spines and four pinnate setae; <abbrev xmlns:xlink="http://www.w3.org/1999/xlink" xlink:title="endopod" id="ABBRID0EEWAE" xlink:type="simple">enp</abbrev> one-segmented, with two pinnate setae.</p><p>Armature formulae as follows:</p><table-wrap id="T1" position="float" orientation="portrait"><table id="TID0EGFAI" rules="all"><tbody><tr><th rowspan="1" colspan="1"/><th rowspan="1" colspan="1" style="color: #231f20">Exp</th><th rowspan="1" colspan="1" style="color: #231f20">Enp</th></tr><tr><td rowspan="1" colspan="1" style="color: #231f20">P2</td><td rowspan="1" colspan="1" style="color: #231f20">113</td><td rowspan="1" colspan="1" style="color: #231f20">–</td></tr><tr><td rowspan="1" colspan="1" style="color: #231f20">P3</td><td rowspan="1" colspan="1" style="color: #231f20">222</td><td rowspan="1" colspan="1" style="color: #231f20">120</td></tr><tr><td rowspan="1" colspan="1" style="color: #231f20">P4</td><td rowspan="1" colspan="1" style="color: #231f20">222</td><td rowspan="1" colspan="1" style="color: #231f20">110</td></tr></tbody></table></table-wrap><p>P5 (Figs <xref ref-type="fig" rid="F5">5C, D</xref>, <xref ref-type="fig" rid="F9">9F</xref>): basal part with one outer bare seta; endopodal lobes not fused medially, connected by intercoxal sclerite, with five pinnate setae; length of middle seta abnormal in paratype (Fig. <xref ref-type="fig" rid="F5">5D</xref>, black arrow); <abbrev xmlns:xlink="http://www.w3.org/1999/xlink" xlink:title="exopod" id="ABBRID0ER1AE" xlink:type="simple">exp</abbrev> defined at base, with six pinnate setae.</p><p>P6 (Fig. <xref ref-type="fig" rid="F5">5A, E</xref>): P6 vestigial represented by a small bump with two bare setae.</p><p>Male. Total body length (Figs <xref ref-type="fig" rid="F7">7A</xref>, <xref ref-type="fig" rid="F10">10A</xref>) from anterior margin of rostrum to posterior margin of caudal rami 810 μm, maximum width 133 μm measured at midway of cephalothorax.</p><fig id="F7" position="float" orientation="portrait"><object-id xmlns:xlink="http://www.w3.org/1999/xlink" content-type="doi" xlink:type="simple">10.3897/zookeys.1266.171760.figure7</object-id><object-id xmlns:xlink="http://www.w3.org/1999/xlink" content-type="arpha" xlink:type="simple">4AF774C2-2088-51C1-A63B-7E2DD475B615</object-id><label>Figure 7.</label><caption><p><italic><tp:taxon-name><tp:taxon-name-part taxon-name-part-type="genus" reg="Intercristacoxa">Intercristacoxa</tp:taxon-name-part> <tp:taxon-name-part taxon-name-part-type="species" reg="orientalis">orientalis</tp:taxon-name-part></tp:taxon-name></italic> sp. nov., ♂, <abbrev xmlns:xlink="http://www.w3.org/1999/xlink" xlink:title="Marine Biodiversity Institute of Korea" id="ABBRID0EY2AE" xlink:type="simple">MABIK</abbrev> CR00258583. <bold>A.</bold> Habitus, dorsal; <bold>B.</bold> Rostrum; <bold>C.</bold><abbrev xmlns:xlink="http://www.w3.org/1999/xlink" xlink:title="antennule 1" id="ABBRID0EC3AE" xlink:type="simple">A1</abbrev>; <bold>D.</bold><abbrev xmlns:xlink="http://www.w3.org/1999/xlink" xlink:title="antennule 1" id="ABBRID0EI3AE" xlink:type="simple">A1</abbrev><abbrev xmlns:xlink="http://www.w3.org/1999/xlink" xlink:title="segment" id="ABBRID0EM3AE" xlink:type="simple">seg</abbrev>–2; <bold>E.</bold><abbrev xmlns:xlink="http://www.w3.org/1999/xlink" xlink:title="antennule 1" id="ABBRID0ES3AE" xlink:type="simple">A1</abbrev><abbrev xmlns:xlink="http://www.w3.org/1999/xlink" xlink:title="segment" id="ABBRID0EW3AE" xlink:type="simple">seg</abbrev>–3 and –4; <bold>F.</bold><abbrev xmlns:xlink="http://www.w3.org/1999/xlink" xlink:title="antennule 1" id="ABBRID0E33AE" xlink:type="simple">A1</abbrev><abbrev xmlns:xlink="http://www.w3.org/1999/xlink" xlink:title="segment" id="ABBRID0EA4AE" xlink:type="simple">seg</abbrev>–5; <bold>G.</bold><abbrev xmlns:xlink="http://www.w3.org/1999/xlink" xlink:title="antennule 1" id="ABBRID0EG4AE" xlink:type="simple">A1</abbrev><abbrev xmlns:xlink="http://www.w3.org/1999/xlink" xlink:title="segment" id="ABBRID0EK4AE" xlink:type="simple">seg</abbrev>–6. Scale bars in μm.</p></caption><graphic xmlns:xlink="http://www.w3.org/1999/xlink" xlink:href="zookeys-1266-137_article-171760__-g007.jpg" position="float" orientation="portrait" xlink:type="simple" id="oo_1508591.jpg"><uri content-type="original_file" xlink:type="simple">https://binary.pensoft.net/fig/1508591</uri></graphic></fig><p>General body shape, ornamentation, and sensilla patterns as in female, except for genital double somite; sexual dimorphism in <abbrev xmlns:xlink="http://www.w3.org/1999/xlink" xlink:title="antennule 1" id="ABBRID0EV4AE" xlink:type="simple">A1</abbrev>, P3, P4, P5, and P6.</p><p><abbrev xmlns:xlink="http://www.w3.org/1999/xlink" xlink:title="antennule 1" id="ABBRID0E24AE" xlink:type="simple">A1</abbrev> (Figs <xref ref-type="fig" rid="F7">7C–G</xref>, <xref ref-type="fig" rid="F10">10B</xref>), six segmented, robust, chirocer; <abbrev xmlns:xlink="http://www.w3.org/1999/xlink" xlink:title="segment" id="ABBRID0EH5AE" xlink:type="simple">seg</abbrev>–1 with one thorn-like process at distal outer corner; <abbrev xmlns:xlink="http://www.w3.org/1999/xlink" xlink:title="segment" id="ABBRID0EL5AE" xlink:type="simple">seg</abbrev>–5 swollen, with pad-like process near anterior margin; three processes in middle; <abbrev xmlns:xlink="http://www.w3.org/1999/xlink" xlink:title="aesthetasc" id="ABBRID0EP5AE" xlink:type="simple">ae</abbrev> fused at base to one bare seta, armature formula: 1–[1], 2–[9], 3–[6], 4–[2], 5–[11 + (1 + <abbrev xmlns:xlink="http://www.w3.org/1999/xlink" xlink:title="aesthetasc" id="ABBRID0ET5AE" xlink:type="simple">ae</abbrev>)], 6–[11], apical <abbrev xmlns:xlink="http://www.w3.org/1999/xlink" xlink:title="aesthetasc" id="ABBRID0EX5AE" xlink:type="simple">ae</abbrev> not observed.</p><p>Rostrum (Fig. <xref ref-type="fig" rid="F7">7B</xref>): apically blunter than that of female.</p><p>Setal formula and general shape of P1 and P2 similar to those of female.</p><p>P3 (Figs <xref ref-type="fig" rid="F8">8A, B</xref>, <xref ref-type="fig" rid="F10">10D</xref>): coxa bare; basis with one outer bare seta; <abbrev xmlns:xlink="http://www.w3.org/1999/xlink" xlink:title="exopod" id="ABBRID0EM6AE" xlink:type="simple">exp</abbrev> one-segmented, with two spines and four setae; <abbrev xmlns:xlink="http://www.w3.org/1999/xlink" xlink:title="endopod" id="ABBRID0EQ6AE" xlink:type="simple">enp</abbrev> two-segmented; <abbrev xmlns:xlink="http://www.w3.org/1999/xlink" xlink:title="endopod" id="ABBRID0EU6AE" xlink:type="simple">enp</abbrev>–1 small, bare; <abbrev xmlns:xlink="http://www.w3.org/1999/xlink" xlink:title="endopod" id="ABBRID0EY6AE" xlink:type="simple">enp</abbrev>–2 elongated, armed with spinous apophysis, one lateral pinnate, and one apical minute setae.</p><fig id="F8" position="float" orientation="portrait"><object-id xmlns:xlink="http://www.w3.org/1999/xlink" content-type="doi" xlink:type="simple">10.3897/zookeys.1266.171760.figure8</object-id><object-id xmlns:xlink="http://www.w3.org/1999/xlink" content-type="arpha" xlink:type="simple">5DBE3AC0-3B03-593D-8456-06660B39642C</object-id><label>Figure 8.</label><caption><p><italic><tp:taxon-name><tp:taxon-name-part taxon-name-part-type="genus" reg="Intercristacoxa">Intercristacoxa</tp:taxon-name-part> <tp:taxon-name-part taxon-name-part-type="species" reg="orientalis">orientalis</tp:taxon-name-part></tp:taxon-name></italic> sp. nov., ♂, <abbrev xmlns:xlink="http://www.w3.org/1999/xlink" xlink:title="Marine Biodiversity Institute of Korea" id="ABBRID0EQAAG" xlink:type="simple">MABIK</abbrev> CR00258583. <bold>A.</bold> P3; <bold>B.</bold> Enp of P3; <bold>C.</bold> P4; <bold>D.</bold> P5; <bold>E.</bold> P6. Scale bars in μm.</p></caption><graphic xmlns:xlink="http://www.w3.org/1999/xlink" xlink:href="zookeys-1266-137_article-171760__-g008.jpg" position="float" orientation="portrait" xlink:type="simple" id="oo_1508592.jpg"><uri content-type="original_file" xlink:type="simple">https://binary.pensoft.net/fig/1508592</uri></graphic></fig><fig id="F9" position="float" orientation="portrait"><object-id xmlns:xlink="http://www.w3.org/1999/xlink" content-type="doi" xlink:type="simple">10.3897/zookeys.1266.171760.figure9</object-id><object-id xmlns:xlink="http://www.w3.org/1999/xlink" content-type="arpha" xlink:type="simple">FD4847A2-FF73-5FDC-85DB-FCF8EE561C6F</object-id><label>Figure 9.</label><caption><p><italic><tp:taxon-name><tp:taxon-name-part taxon-name-part-type="genus" reg="Intercristacoxa">Intercristacoxa</tp:taxon-name-part> <tp:taxon-name-part taxon-name-part-type="species" reg="orientalis">orientalis</tp:taxon-name-part></tp:taxon-name></italic> sp. nov., ♀, <abbrev xmlns:xlink="http://www.w3.org/1999/xlink" xlink:title="scanning electron microscopy" id="ABBRID0EWBAG" xlink:type="simple">SEM</abbrev>. <bold>A.</bold><abbrev xmlns:xlink="http://www.w3.org/1999/xlink" xlink:title="antennule 1" id="ABBRID0E3BAG" xlink:type="simple">A1</abbrev>; <bold>B.</bold> Labrum; <bold>C.</bold><abbrev xmlns:xlink="http://www.w3.org/1999/xlink" xlink:title="maxilliped" id="ABBRID0EECAG" xlink:type="simple">Mxp</abbrev> and P1 coxa; <bold>D.</bold> P1 <abbrev xmlns:xlink="http://www.w3.org/1999/xlink" xlink:title="endopod" id="ABBRID0EKCAG" xlink:type="simple">enp</abbrev>; <bold>E.</bold> P1 <abbrev xmlns:xlink="http://www.w3.org/1999/xlink" xlink:title="exopod" id="ABBRID0EQCAG" xlink:type="simple">exp</abbrev> and P3; <bold>F.</bold> P4 and P5. Scale bars in μm.</p></caption><graphic xmlns:xlink="http://www.w3.org/1999/xlink" xlink:href="zookeys-1266-137_article-171760__-g009.jpg" position="float" orientation="portrait" xlink:type="simple" id="oo_1508593.jpg"><uri content-type="original_file" xlink:type="simple">https://binary.pensoft.net/fig/1508593</uri></graphic></fig><fig id="F10" position="float" orientation="portrait"><object-id xmlns:xlink="http://www.w3.org/1999/xlink" content-type="doi" xlink:type="simple">10.3897/zookeys.1266.171760.figure10</object-id><object-id xmlns:xlink="http://www.w3.org/1999/xlink" content-type="arpha" xlink:type="simple">7F9905C2-FC9B-5FA7-A912-7DD8CF260F9C</object-id><label>Figure 10.</label><caption><p><italic><tp:taxon-name><tp:taxon-name-part taxon-name-part-type="genus" reg="Intercristacoxa">Intercristacoxa</tp:taxon-name-part> <tp:taxon-name-part taxon-name-part-type="species" reg="orientalis">orientalis</tp:taxon-name-part></tp:taxon-name></italic> sp. nov., ♂, <abbrev xmlns:xlink="http://www.w3.org/1999/xlink" xlink:title="scanning electron microscopy" id="ABBRID0EODAG" xlink:type="simple">SEM</abbrev>. <bold>A.</bold> Habitus, ventral; <bold>B.</bold><abbrev xmlns:xlink="http://www.w3.org/1999/xlink" xlink:title="antennule 1" id="ABBRID0EWDAG" xlink:type="simple">A1</abbrev><abbrev xmlns:xlink="http://www.w3.org/1999/xlink" xlink:title="segment" id="ABBRID0E1DAG" xlink:type="simple">seg</abbrev>–5; <bold>C.</bold> Caudal rami, lateral; <bold>D.</bold> P3; <bold>E.</bold> P4; <bold>F.</bold> P5 and P6. Scale bars in μm.</p></caption><graphic xmlns:xlink="http://www.w3.org/1999/xlink" xlink:href="zookeys-1266-137_article-171760__-g010.jpg" position="float" orientation="portrait" xlink:type="simple" id="oo_1508594.jpg"><uri content-type="original_file" xlink:type="simple">https://binary.pensoft.net/fig/1508594</uri></graphic></fig><p>P4 (Figs <xref ref-type="fig" rid="F8">8C</xref>, <xref ref-type="fig" rid="F10">10E</xref>): coxa bare; basis with one outer bare seta; <abbrev xmlns:xlink="http://www.w3.org/1999/xlink" xlink:title="exopod" id="ABBRID0EVEAG" xlink:type="simple">exp</abbrev> one-segmented, with two spines and four setae; <abbrev xmlns:xlink="http://www.w3.org/1999/xlink" xlink:title="endopod" id="ABBRID0EZEAG" xlink:type="simple">enp</abbrev> one-segmented, with one apical seta (stouter than female) and two lateral pinnate setae.</p><p>P5 (Figs <xref ref-type="fig" rid="F8">8D</xref>, <xref ref-type="fig" rid="F10">10F</xref>): <abbrev xmlns:xlink="http://www.w3.org/1999/xlink" xlink:title="baseoendopod" id="ABBRID0EHFAG" xlink:type="simple">benp</abbrev> presented by a small protrusion with two pinnate setae; <abbrev xmlns:xlink="http://www.w3.org/1999/xlink" xlink:title="exopod" id="ABBRID0ELFAG" xlink:type="simple">exp</abbrev> defined at base, with four pinnate setae.</p><p>P6 (Figs <xref ref-type="fig" rid="F8">8E</xref>, <xref ref-type="fig" rid="F10">10F</xref>): asymmetrical, with functional right member articulating at base and closing off genital aperture, and left member fused at base to genital somite; P6 with two pinnate setae.</p></tp:treatment-sec><tp:treatment-sec sec-type="etymology" id="SECID0EZFAG"><title>Etymology.</title><p>The specific name is derived from the Latin adjective <italic>orientalis</italic>, meaning eastern, referring to the type locality in East Asia.</p></tp:treatment-sec><tp:treatment-sec><!--Section generated to contain objects referenced in tp:taxon-treatment.--><fig id="F1" position="float" orientation="portrait"><object-id xmlns:xlink="http://www.w3.org/1999/xlink" content-type="doi" xlink:type="simple">10.3897/zookeys.1266.171760.figure1</object-id><object-id xmlns:xlink="http://www.w3.org/1999/xlink" content-type="arpha" xlink:type="simple">ED48151C-5C2B-5EE5-887F-994159EED4A6</object-id><label>Figure 1.</label><caption><p>Map of the sampling sites and the dates. <bold>A.</bold> Near the western Dokdo island (<named-content xmlns:xlink="http://www.w3.org/1999/xlink" content-type="dwc:verbatimCoordinates" xlink:type="simple"><named-content content-type="geo-json" specific-use="{&#34;type&#34;:&#34;Point&#34;,&#34;coordinates&#34;:[131.864747,37.239636]}" id="NCID0EQH" xlink:type="simple">37°14'22.69"N, 131°51'53.09"E</named-content></named-content>, 2 November 2017); <bold>B.</bold> Near western Dokdo island (<named-content xmlns:xlink="http://www.w3.org/1999/xlink" content-type="dwc:verbatimCoordinates" xlink:type="simple"><named-content content-type="geo-json" specific-use="{&#34;type&#34;:&#34;Point&#34;,&#34;coordinates&#34;:[131.872239,37.239786]}" id="NCID0E1H" xlink:type="simple">37°14'23.23"N, 131°52'20.06"E</named-content></named-content>, 16 May. 2017); <bold>C.</bold> Near the Guryongpo port (<named-content xmlns:xlink="http://www.w3.org/1999/xlink" content-type="dwc:verbatimCoordinates" xlink:type="simple"><named-content content-type="geo-json" specific-use="{&#34;type&#34;:&#34;Point&#34;,&#34;coordinates&#34;:[129.547861,35.925167]}" id="NCID0EFAAC" xlink:type="simple">35°55'30.6"N, 129°32'52.3"E</named-content></named-content>, April 11, 2022); <bold>D.</bold> Near the Ilsan beach (<named-content xmlns:xlink="http://www.w3.org/1999/xlink" content-type="dwc:verbatimCoordinates" xlink:type="simple"><named-content content-type="geo-json" specific-use="{&#34;type&#34;:&#34;Point&#34;,&#34;coordinates&#34;:[129.442911,35.491019]}" id="NCID0EPAAC" xlink:type="simple">35°29'27.67"N, 129°26'34.48"E</named-content></named-content>, 26 April 2018); <bold>E.</bold> Near the Jakdo island (<named-content xmlns:xlink="http://www.w3.org/1999/xlink" content-type="dwc:verbatimCoordinates" xlink:type="simple"><named-content content-type="geo-json" specific-use="{&#34;type&#34;:&#34;Point&#34;,&#34;coordinates&#34;:[127.905667,34.416361]}" id="NCID0EZAAC" xlink:type="simple">34°24'58.9"N, 127°54'20.4"E</named-content></named-content>, 3 June 2020).</p></caption><graphic xmlns:xlink="http://www.w3.org/1999/xlink" xlink:href="zookeys-1266-137_article-171760__-g001.jpg" position="float" orientation="portrait" xlink:type="simple" id="oo_1508585.jpg"><uri content-type="original_file" xlink:type="simple">https://binary.pensoft.net/fig/1508585</uri></graphic></fig></tp:treatment-sec></tp:taxon-treatment>
