# Supplementary material for: ﻿A new genus of Orthopsyllidae Huys, 1990 (Copepoda, Harpacticoida) from the Pacific Ocean
Source: Zookeys. 2026 Jan 9;1266:137–92. doi: 10.3897/zookeys.1266.171760 (PMC12811756; doi:10.3897/zookeys.1266.171760)
Supplement: XML Treatment for Intercristacoxa koreana [file zookeys.1266.171760-treatment3.xml]

<!DOCTYPE tp:taxon-treatment
  PUBLIC "-//TaxonX//DTD Taxonomic Treatment Publishing DTD v0 20100105//EN" "tax-treatment-NSO.dtd">
<tp:taxon-treatment xmlns:tp="http://www.plazi.org/taxpub"><tp:treatment-meta><kwd-group><label>Taxon classification</label><kwd>
                <named-content content-type="kingdom">Animalia</named-content>
              </kwd><kwd>
                <named-content content-type="order">Harpacticoida</named-content>
              </kwd><kwd>
                <named-content content-type="family">Orthopsyllidae</named-content>
              </kwd></kwd-group><mixed-citation publication-type="journal"><person-group><name><surname>Back</surname><given-names>Jinwook</given-names></name><name><surname>Bang</surname><given-names>Hyun Woo</given-names></name></person-group><article-title>﻿A new genus of <tp:taxon-name><tp:taxon-name-part taxon-name-part-type="family">Orthopsyllidae</tp:taxon-name-part></tp:taxon-name> Huys, 1990 (<tp:taxon-name><tp:taxon-name-part taxon-name-part-type="subclass">Copepoda</tp:taxon-name-part></tp:taxon-name>, <tp:taxon-name><tp:taxon-name-part taxon-name-part-type="order">Harpacticoida</tp:taxon-name-part></tp:taxon-name>) from the Pacific Ocean</article-title><source>Zookeys</source><day>09</day><month>01</month><year>2026</year><volume>1266</volume><fpage>137</fpage><lpage>192</lpage><pub-id pub-id-type="doi">10.3897/zookeys.1266.171760</pub-id></mixed-citation></tp:treatment-meta><tp:nomenclature><label>﻿</label><tp:taxon-name><object-id xmlns:xlink="http://www.w3.org/1999/xlink" content-type="arpha" xlink:type="simple">562CF7AC-74FB-5CA9-97FE-A97E80ADA70B</object-id>
              <tp:taxon-name-part taxon-name-part-type="genus" reg="Intercristacoxa">Intercristacoxa</tp:taxon-name-part>
              <tp:taxon-name-part taxon-name-part-type="species" reg="koreana">koreana</tp:taxon-name-part>
              <object-id xmlns:xlink="http://www.w3.org/1999/xlink" content-type="zoobank" xlink:type="simple">https://zoobank.org/5046E8DD-C377-413A-B205-7D37DF6D9A28</object-id>
            </tp:taxon-name><tp:taxon-status xmlns:xlink="http://www.w3.org/1999/xlink" xlink:type="simple">sp. nov.</tp:taxon-status><xref ref-type="fig" rid="F11">Figs 11</xref><xref ref-type="fig" rid="F12">, 12</xref><xref ref-type="fig" rid="F13">, 13</xref><xref ref-type="fig" rid="F14">, 14</xref><xref ref-type="fig" rid="F15">, 15</xref><xref ref-type="fig" rid="F16">, 16</xref><xref ref-type="fig" rid="F17">, 17</xref></tp:nomenclature><tp:treatment-sec sec-type="type locality" id="SECID0EOIAG"><title>Type locality.</title><p>Subtidal, site B (<named-content xmlns:xlink="http://www.w3.org/1999/xlink" content-type="dwc:verbatimCoordinates" xlink:type="simple"><named-content content-type="geo-json" specific-use="{&#34;type&#34;:&#34;Point&#34;,&#34;coordinates&#34;:[131.872239,37.239786]}" id="NCID0EXIAG" xlink:type="simple">37°14'23.23"N, 131°52'20.06"E</named-content></named-content>, Fig. <xref ref-type="fig" rid="F1">1</xref>), depth 7–10 m, sand between cracks in stone, May 16, 2017.</p></tp:treatment-sec><tp:treatment-sec sec-type="type material" id="SECID0EAJAG"><title>Type material.</title><p><bold><italic>Holotype</italic></bold>: • 1♀ (<abbrev xmlns:xlink="http://www.w3.org/1999/xlink" xlink:title="Marine Biodiversity Institute of Korea" id="ABBRID0ELJAG" xlink:type="simple">MABIK</abbrev> CR00258582), dissected on ten slides. <bold><italic>Paratypes</italic></bold>: • 1♂ (<abbrev xmlns:xlink="http://www.w3.org/1999/xlink" xlink:title="Marine Biodiversity Institute of Korea" id="ABBRID0ESJAG" xlink:type="simple">MABIK</abbrev> CR00258579), dissected on nine slides; • 1♀ (<abbrev xmlns:xlink="http://www.w3.org/1999/xlink" xlink:title="Marine Biodiversity Institute of Korea" id="ABBRID0EWJAG" xlink:type="simple">MABIK</abbrev> CR00258581), dissected on nine slides; • 1♂ (<abbrev xmlns:xlink="http://www.w3.org/1999/xlink" xlink:title="Marine Biodiversity Institute of Korea" id="ABBRID0E1JAG" xlink:type="simple">MABIK</abbrev> CR00258580), dissected on five slides. Three specimens (1♀, 2♂♂) dried, mounted on stub, and coated with gold for <abbrev xmlns:xlink="http://www.w3.org/1999/xlink" xlink:title="scanning electron microscopy" id="ABBRID0E5JAG" xlink:type="simple">SEM</abbrev>.</p></tp:treatment-sec><tp:treatment-sec sec-type="GenBank accession number" id="SECID0ECKAG"><title>GenBank accession number.</title><p>Mitochondrial cytochrome c oxidase subunit I genes (<ext-link xmlns:xlink="http://www.w3.org/1999/xlink" ext-link-type="gen" xlink:href="PX210748" xlink:type="simple">PX210748</ext-link>–<ext-link xmlns:xlink="http://www.w3.org/1999/xlink" ext-link-type="gen" xlink:href="PX210750" xlink:type="simple">PX210750</ext-link>, <ext-link xmlns:xlink="http://www.w3.org/1999/xlink" ext-link-type="gen" xlink:href="PX485050" xlink:type="simple">PX485050</ext-link>–<ext-link xmlns:xlink="http://www.w3.org/1999/xlink" ext-link-type="gen" xlink:href="PX485054" xlink:type="simple">PX485054</ext-link>), 18S ribonucleic acid genes (<ext-link xmlns:xlink="http://www.w3.org/1999/xlink" ext-link-type="gen" xlink:href="PX218726" xlink:type="simple">PX218726</ext-link>, <ext-link xmlns:xlink="http://www.w3.org/1999/xlink" ext-link-type="gen" xlink:href="PX218727" xlink:type="simple">PX218727</ext-link>, <ext-link xmlns:xlink="http://www.w3.org/1999/xlink" ext-link-type="gen" xlink:href="PX485043" xlink:type="simple">PX485043</ext-link>–<ext-link xmlns:xlink="http://www.w3.org/1999/xlink" ext-link-type="gen" xlink:href="PX485045" xlink:type="simple">PX485045</ext-link>).</p></tp:treatment-sec><tp:treatment-sec sec-type="description" id="SECID0EQLAG"><title>Description.</title><p>Female. Total body (Fig. <xref ref-type="fig" rid="F11">11A, B</xref>), nearly cylindrical, with minute sensilla dorsally, length from anterior margin of rostrum to posterior margin of caudal rami 920 μm, maximum width 160 μm measured at end of cephalothorax; rostrum (Fig. <xref ref-type="fig" rid="F11">11C</xref>) well developed, defined at base, triangular, with two sensilla; cephalothorax wider than free somites, pleural areas of cephalic shield narrow and posterolateral angles rounded; second and third urosomites (genital double somite) separated dorsally and laterally, fused ventrally but discontinuous internal chitinous rib indicating original segmentation (Figs <xref ref-type="fig" rid="F11">11B</xref>, <xref ref-type="fig" rid="F12">12C</xref>), genital apparatus located at anterior of genital double somite; anal operculum deeply curved (Fig. <xref ref-type="fig" rid="F12">12D</xref>).</p><fig id="F11" position="float" orientation="portrait"><object-id xmlns:xlink="http://www.w3.org/1999/xlink" content-type="doi" xlink:type="simple">10.3897/zookeys.1266.171760.figure11</object-id><object-id xmlns:xlink="http://www.w3.org/1999/xlink" content-type="arpha" xlink:type="simple">009E4509-86F4-50AA-BB6A-0065228AB190</object-id><label>Figure 11.</label><caption><p><italic><tp:taxon-name><tp:taxon-name-part taxon-name-part-type="genus" reg="Intercristacoxa">Intercristacoxa</tp:taxon-name-part> <tp:taxon-name-part taxon-name-part-type="species" reg="koreana">koreana</tp:taxon-name-part></tp:taxon-name></italic> sp. nov., ♀, <abbrev xmlns:xlink="http://www.w3.org/1999/xlink" xlink:title="Marine Biodiversity Institute of Korea" id="ABBRID0E4MAG" xlink:type="simple">MABIK</abbrev> CR00258582. <bold>A.</bold> Habitus, dorsal; <bold>B.</bold> Habitus, lateral; <bold>C.</bold> Rostrum; <bold>D.</bold> Caudal seta IV–VI. Scale bars in μm.</p></caption><graphic xmlns:xlink="http://www.w3.org/1999/xlink" xlink:href="zookeys-1266-137_article-171760__-g011.jpg" position="float" orientation="portrait" xlink:type="simple" id="oo_1508595.jpg"><uri content-type="original_file" xlink:type="simple">https://binary.pensoft.net/fig/1508595</uri></graphic></fig><fig id="F12" position="float" orientation="portrait"><object-id xmlns:xlink="http://www.w3.org/1999/xlink" content-type="doi" xlink:type="simple">10.3897/zookeys.1266.171760.figure12</object-id><object-id xmlns:xlink="http://www.w3.org/1999/xlink" content-type="arpha" xlink:type="simple">F7AE3748-3C1E-5A17-B5E6-469858C9F933</object-id><label>Figure 12.</label><caption><p><italic><tp:taxon-name><tp:taxon-name-part taxon-name-part-type="genus" reg="Intercristacoxa">Intercristacoxa</tp:taxon-name-part> <tp:taxon-name-part taxon-name-part-type="species" reg="koreana">koreana</tp:taxon-name-part></tp:taxon-name></italic> sp. nov., ♀, <abbrev xmlns:xlink="http://www.w3.org/1999/xlink" xlink:title="Marine Biodiversity Institute of Korea" id="ABBRID0EBOAG" xlink:type="simple">MABIK</abbrev> CR00258582. <bold>A.</bold><abbrev xmlns:xlink="http://www.w3.org/1999/xlink" xlink:title="antennule 1" id="ABBRID0EHOAG" xlink:type="simple">A1</abbrev>; <bold>B.</bold><abbrev xmlns:xlink="http://www.w3.org/1999/xlink" xlink:title="antenna 2" id="ABBRID0ENOAG" xlink:type="simple">A2</abbrev>; <bold>C.</bold> Urosome, ventral; <bold>D.</bold> Anal somite and caudal rami. Scale bars in μm.</p></caption><graphic xmlns:xlink="http://www.w3.org/1999/xlink" xlink:href="zookeys-1266-137_article-171760__-g012.jpg" position="float" orientation="portrait" xlink:type="simple" id="oo_1508596.jpg"><uri content-type="original_file" xlink:type="simple">https://binary.pensoft.net/fig/1508596</uri></graphic></fig><p>Caudal rami (Fig. <xref ref-type="fig" rid="F12">12C, D</xref>), parallel, rectangular, ~ 1.3 × longer than maximum width; each ramus with seven setae: seta I minute; seta II bare, laterally; seta III bare, located near distal corner; seta IV bare; seta V bi-articulated, consists of spine-like seta at top and small naked seta attached at end; seta VI bare at inner distal corner; seta VII tri-articulated at base, bare.</p><p><abbrev xmlns:xlink="http://www.w3.org/1999/xlink" xlink:title="antennule 1" id="ABBRID0ECPAG" xlink:type="simple">A1</abbrev> (Figs <xref ref-type="fig" rid="F12">12A</xref>, <xref ref-type="fig" rid="F17">17A</xref>): four-segmented; <abbrev xmlns:xlink="http://www.w3.org/1999/xlink" xlink:title="segment" id="ABBRID0EOPAG" xlink:type="simple">seg</abbrev>–1 with one thorn-like process at distal outer edge; <abbrev xmlns:xlink="http://www.w3.org/1999/xlink" xlink:title="segment" id="ABBRID0ESPAG" xlink:type="simple">seg</abbrev>–3 longest, with sub-cylindrical pedestal with <abbrev xmlns:xlink="http://www.w3.org/1999/xlink" xlink:title="aesthetasc" id="ABBRID0EWPAG" xlink:type="simple">ae</abbrev> fused at base to one naked seta; armature formula: 1–[2], 2–[9], 3–[9 + (1 + <abbrev xmlns:xlink="http://www.w3.org/1999/xlink" xlink:title="aesthetasc" id="ABBRID0E1PAG" xlink:type="simple">ae</abbrev>)], 4–[14]; apical <abbrev xmlns:xlink="http://www.w3.org/1999/xlink" xlink:title="aesthetasc" id="ABBRID0E5PAG" xlink:type="simple">ae</abbrev> not observed, but two apical long setae fused at base.</p><p><abbrev xmlns:xlink="http://www.w3.org/1999/xlink" xlink:title="antenna 2" id="ABBRID0EEQAG" xlink:type="simple">A2</abbrev> (Fig. <xref ref-type="fig" rid="F12">12B</xref>): three-segmented; coxa bare; allobasis without abexopodal seta; <abbrev xmlns:xlink="http://www.w3.org/1999/xlink" xlink:title="exopod" id="ABBRID0EMQAG" xlink:type="simple">exp</abbrev> one-segmented with two small setae; free <abbrev xmlns:xlink="http://www.w3.org/1999/xlink" xlink:title="endopod" id="ABBRID0EQQAG" xlink:type="simple">enp</abbrev> with four spines, three geniculate setae, and one bare seta.</p><p>Labrum (Fig. <xref ref-type="fig" rid="F13">13A</xref>) with a dense pattern of blunt processes in middle and numerous spinules of overlapping scales.</p><fig id="F13" position="float" orientation="portrait"><object-id xmlns:xlink="http://www.w3.org/1999/xlink" content-type="doi" xlink:type="simple">10.3897/zookeys.1266.171760.figure13</object-id><object-id xmlns:xlink="http://www.w3.org/1999/xlink" content-type="arpha" xlink:type="simple">C89F1BDE-6056-5E4B-800B-4C1B2E3CB59C</object-id><label>Figure 13.</label><caption><p><italic><tp:taxon-name><tp:taxon-name-part taxon-name-part-type="genus" reg="Intercristacoxa">Intercristacoxa</tp:taxon-name-part> <tp:taxon-name-part taxon-name-part-type="species" reg="koreana">koreana</tp:taxon-name-part></tp:taxon-name></italic> sp. nov., ♀, <abbrev xmlns:xlink="http://www.w3.org/1999/xlink" xlink:title="Marine Biodiversity Institute of Korea" id="ABBRID0ENRAG" xlink:type="simple">MABIK</abbrev> CR00258582. <bold>A.</bold> Labrum; <bold>B.</bold><abbrev xmlns:xlink="http://www.w3.org/1999/xlink" xlink:title="mandible" id="ABBRID0EVRAG" xlink:type="simple">Md</abbrev>; <bold>C.</bold><abbrev xmlns:xlink="http://www.w3.org/1999/xlink" xlink:title="maxillule" id="ABBRID0E2RAG" xlink:type="simple">Mxl</abbrev>; <bold>D.</bold><abbrev xmlns:xlink="http://www.w3.org/1999/xlink" xlink:title="maxilla" id="ABBRID0EBSAG" xlink:type="simple">Mxa</abbrev>; <bold>E.</bold><abbrev xmlns:xlink="http://www.w3.org/1999/xlink" xlink:title="maxilliped" id="ABBRID0EHSAG" xlink:type="simple">Mxp</abbrev>. Scale bars in μm.</p></caption><graphic xmlns:xlink="http://www.w3.org/1999/xlink" xlink:href="zookeys-1266-137_article-171760__-g013.jpg" position="float" orientation="portrait" xlink:type="simple" id="oo_1508597.jpg"><uri content-type="original_file" xlink:type="simple">https://binary.pensoft.net/fig/1508597</uri></graphic></fig><p><abbrev xmlns:xlink="http://www.w3.org/1999/xlink" xlink:title="mandible" id="ABBRID0ESSAG" xlink:type="simple">Md</abbrev> (Fig. <xref ref-type="fig" rid="F13">13B</xref>): gnathobase developed, with one uni-pinnate seta laterally and several teeth; basis of palp with one bare seta along inner margin; <abbrev xmlns:xlink="http://www.w3.org/1999/xlink" xlink:title="endopod" id="ABBRID0E1SAG" xlink:type="simple">enp</abbrev> one-segmented, with three bare apical setae; <abbrev xmlns:xlink="http://www.w3.org/1999/xlink" xlink:title="exopod" id="ABBRID0E5SAG" xlink:type="simple">exp</abbrev> represented by one bare seta.</p><p><abbrev xmlns:xlink="http://www.w3.org/1999/xlink" xlink:title="maxillule" id="ABBRID0EETAG" xlink:type="simple">Mxl</abbrev> (Fig. <xref ref-type="fig" rid="F13">13C</xref>): praecoxa trapezoidal; arthrite well developed with two juxtaposed bare setae on anterior surface, two pinnate setae laterally, and six elements around distal margin; coxa with one bare and one pinnate seta; basis with four setae; <abbrev xmlns:xlink="http://www.w3.org/1999/xlink" xlink:title="endopod" id="ABBRID0EMTAG" xlink:type="simple">enp</abbrev> incorporated in basis, represented by small protrusion with three bare setae; <abbrev xmlns:xlink="http://www.w3.org/1999/xlink" xlink:title="exopod" id="ABBRID0EQTAG" xlink:type="simple">exp</abbrev> one-segmented, with two bare setae.</p><p><abbrev xmlns:xlink="http://www.w3.org/1999/xlink" xlink:title="maxilla" id="ABBRID0EWTAG" xlink:type="simple">Mxa</abbrev> (Fig. <xref ref-type="fig" rid="F13">13D</xref>): syncoxa with three endites; proximal endite vestigial, represented by one seta; second endite with one strong spine and two bare setae; distal endite with three setae; allobasis produced into strong curved claw, accessory armature consisting of two setae; and <abbrev xmlns:xlink="http://www.w3.org/1999/xlink" xlink:title="endopod" id="ABBRID0E5TAG" xlink:type="simple">enp</abbrev> represented by three bare setae fused at base.</p><p><abbrev xmlns:xlink="http://www.w3.org/1999/xlink" xlink:title="maxilliped" id="ABBRID0EEUAG" xlink:type="simple">Mxp</abbrev> (Fig. <xref ref-type="fig" rid="F13">13E</xref>): three-segmented; syncoxa with one pinnate seta; basis slender, elongate, and bare; <abbrev xmlns:xlink="http://www.w3.org/1999/xlink" xlink:title="endopod" id="ABBRID0EMUAG" xlink:type="simple">enp</abbrev> represented by an acutely recurved claw with two accessory setae.</p><p>P1 (Fig. <xref ref-type="fig" rid="F14">14A</xref>): coxa with two outer serrate crests; basis with one outer and one inner pinnate setae, ornamented with small frills on base of <abbrev xmlns:xlink="http://www.w3.org/1999/xlink" xlink:title="endopod" id="ABBRID0EWUAG" xlink:type="simple">enp</abbrev>; <abbrev xmlns:xlink="http://www.w3.org/1999/xlink" xlink:title="exopod" id="ABBRID0E1UAG" xlink:type="simple">exp</abbrev> one-segmented, with three outer and two apical setae, ornamented with two protuberances; <abbrev xmlns:xlink="http://www.w3.org/1999/xlink" xlink:title="endopod" id="ABBRID0E5UAG" xlink:type="simple">enp</abbrev> two-segmented, prehensile; <abbrev xmlns:xlink="http://www.w3.org/1999/xlink" xlink:title="endopod" id="ABBRID0ECVAG" xlink:type="simple">enp</abbrev>–1 elongate, unarmed; <abbrev xmlns:xlink="http://www.w3.org/1999/xlink" xlink:title="endopod" id="ABBRID0EGVAG" xlink:type="simple">enp</abbrev>–2 rectangular, with one curved claw and one geniculate seta.</p><fig id="F14" position="float" orientation="portrait"><object-id xmlns:xlink="http://www.w3.org/1999/xlink" content-type="doi" xlink:type="simple">10.3897/zookeys.1266.171760.figure14</object-id><object-id xmlns:xlink="http://www.w3.org/1999/xlink" content-type="arpha" xlink:type="simple">8022C618-3034-5834-9E60-19EEC2A574A2</object-id><label>Figure 14.</label><caption><p><italic><tp:taxon-name><tp:taxon-name-part taxon-name-part-type="genus" reg="Intercristacoxa">Intercristacoxa</tp:taxon-name-part> <tp:taxon-name-part taxon-name-part-type="species" reg="koreana">koreana</tp:taxon-name-part></tp:taxon-name></italic> sp. nov., ♀, <abbrev xmlns:xlink="http://www.w3.org/1999/xlink" xlink:title="Marine Biodiversity Institute of Korea" id="ABBRID0E4VAG" xlink:type="simple">MABIK</abbrev> CR00258582. <bold>A.</bold> P1; <bold>B.</bold> P2; <bold>C.</bold> P3; <bold>D.</bold> P4; <bold>E.</bold> P5; <bold>F.</bold> Abnormality in P5 (<abbrev xmlns:xlink="http://www.w3.org/1999/xlink" xlink:title="Marine Biodiversity Institute of Korea" id="ABBRID0ENWAG" xlink:type="simple">MABIK</abbrev> CR00258581); <bold>G.</bold> P6. Scale bars in μm.</p></caption><graphic xmlns:xlink="http://www.w3.org/1999/xlink" xlink:href="zookeys-1266-137_article-171760__-g014.jpg" position="float" orientation="portrait" xlink:type="simple" id="oo_1508598.jpg"><uri content-type="original_file" xlink:type="simple">https://binary.pensoft.net/fig/1508598</uri></graphic></fig><p>P2 (Fig. <xref ref-type="fig" rid="F14">14B</xref>): coxa bare; basis with one outer pinnate seta; <abbrev xmlns:xlink="http://www.w3.org/1999/xlink" xlink:title="exopod" id="ABBRID0E5WAG" xlink:type="simple">exp</abbrev> one-segmented, with three spines and two setae; <abbrev xmlns:xlink="http://www.w3.org/1999/xlink" xlink:title="endopod" id="ABBRID0ECXAG" xlink:type="simple">enp</abbrev> absent.</p><p>P3 (Fig. <xref ref-type="fig" rid="F14">14C</xref>): coxa bare; basis with one outer bare seta; <abbrev xmlns:xlink="http://www.w3.org/1999/xlink" xlink:title="exopod" id="ABBRID0EMXAG" xlink:type="simple">exp</abbrev> one-segmented, with two outer spines, one bare seta, and two pinnate setae; and <abbrev xmlns:xlink="http://www.w3.org/1999/xlink" xlink:title="endopod" id="ABBRID0EQXAG" xlink:type="simple">enp</abbrev> one-segmented, with two pinnate setae.</p><p>P4 (Fig. <xref ref-type="fig" rid="F14">14D</xref>): coxa bare; basis with one outer bare seta; <abbrev xmlns:xlink="http://www.w3.org/1999/xlink" xlink:title="exopod" id="ABBRID0E1XAG" xlink:type="simple">exp</abbrev> one-segmented, with two outer spines and three pinnate setae; <abbrev xmlns:xlink="http://www.w3.org/1999/xlink" xlink:title="endopod" id="ABBRID0E5XAG" xlink:type="simple">enp</abbrev> one-segmented, with one pinnate seta.</p><p>Armature formulae as follows:</p><table-wrap id="T2" position="float" orientation="portrait"><table id="TID0EYOAI" rules="all"><tbody><tr><th rowspan="1" colspan="1"/><th rowspan="1" colspan="1" style="color: #231f20">Exp</th><th rowspan="1" colspan="1" style="color: #231f20">Enp</th></tr><tr><td rowspan="1" colspan="1" style="color: #231f20">P2</td><td rowspan="1" colspan="1" style="color: #231f20">113</td><td rowspan="1" colspan="1" style="color: #231f20">–</td></tr><tr><td rowspan="1" colspan="1" style="color: #231f20">P3</td><td rowspan="1" colspan="1" style="color: #231f20">122</td><td rowspan="1" colspan="1" style="color: #231f20">011</td></tr><tr><td rowspan="1" colspan="1" style="color: #231f20">P4</td><td rowspan="1" colspan="1" style="color: #231f20">122</td><td rowspan="1" colspan="1" style="color: #231f20">010</td></tr></tbody></table></table-wrap><p>P5 (Figs <xref ref-type="fig" rid="F14">14E</xref>, <xref ref-type="fig" rid="F17">17B</xref>): basal part with one outer bare seta; endopodal lobes not fused medially, connected by intercoxal sclerite, with four pinnate setae, an abnormality observed in second innermost seta of paratype (Fig. <xref ref-type="fig" rid="F14">14F</xref>, black arrow); <abbrev xmlns:xlink="http://www.w3.org/1999/xlink" xlink:title="exopod" id="ABBRID0ERYAG" xlink:type="simple">exp</abbrev> defined at base, with six pinnate setae.</p><p>P6 (Fig. <xref ref-type="fig" rid="F14">14G</xref>): P6 vestigial, represented by a small bump with two bare setae.</p><p>Male. Total body (Fig. <xref ref-type="fig" rid="F15">15A</xref>) length from anterior margin of rostrum to posterior margin of caudal rami 890 μm, maximum width 155 μm measured at midway of cephalothorax.</p><fig id="F15" position="float" orientation="portrait"><object-id xmlns:xlink="http://www.w3.org/1999/xlink" content-type="doi" xlink:type="simple">10.3897/zookeys.1266.171760.figure15</object-id><object-id xmlns:xlink="http://www.w3.org/1999/xlink" content-type="arpha" xlink:type="simple">C3E6BE7E-2565-508A-B96C-CBBF1B5049CF</object-id><label>Figure 15.</label><caption><p><italic><tp:taxon-name><tp:taxon-name-part taxon-name-part-type="genus" reg="Intercristacoxa">Intercristacoxa</tp:taxon-name-part> <tp:taxon-name-part taxon-name-part-type="species" reg="koreana">koreana</tp:taxon-name-part></tp:taxon-name></italic> sp. nov., ♂, <abbrev xmlns:xlink="http://www.w3.org/1999/xlink" xlink:title="Marine Biodiversity Institute of Korea" id="ABBRID0EUZAG" xlink:type="simple">MABIK</abbrev> CR00258579. <bold>A.</bold> Habitus, dorsal; <bold>B.</bold><abbrev xmlns:xlink="http://www.w3.org/1999/xlink" xlink:title="antennule 1" id="ABBRID0E3ZAG" xlink:type="simple">A1</abbrev>; <bold>C.</bold><abbrev xmlns:xlink="http://www.w3.org/1999/xlink" xlink:title="antennule 1" id="ABBRID0EC1AG" xlink:type="simple">A1</abbrev><abbrev xmlns:xlink="http://www.w3.org/1999/xlink" xlink:title="segment" id="ABBRID0EG1AG" xlink:type="simple">seg</abbrev>–5; <bold>D.</bold> P5. Scale bars in μm.</p></caption><graphic xmlns:xlink="http://www.w3.org/1999/xlink" xlink:href="zookeys-1266-137_article-171760__-g015.jpg" position="float" orientation="portrait" xlink:type="simple" id="oo_1508599.jpg"><uri content-type="original_file" xlink:type="simple">https://binary.pensoft.net/fig/1508599</uri></graphic></fig><p>General body shape, ornamentation, and sensilla pattern same as in females, except for genital double somites and sexual dimorphism in <abbrev xmlns:xlink="http://www.w3.org/1999/xlink" xlink:title="antennule 1" id="ABBRID0ET1AG" xlink:type="simple">A1</abbrev>, P3, P4, P5, and P6.</p><p><abbrev xmlns:xlink="http://www.w3.org/1999/xlink" xlink:title="antennule 1" id="ABBRID0EZ1AG" xlink:type="simple">A1</abbrev> (Fig. <xref ref-type="fig" rid="F15">15B, C</xref>): six-segmented, robust, chirocer; <abbrev xmlns:xlink="http://www.w3.org/1999/xlink" xlink:title="segment" id="ABBRID0EB2AG" xlink:type="simple">seg</abbrev>–1 with one thorn-like process at distal outer edge; <abbrev xmlns:xlink="http://www.w3.org/1999/xlink" xlink:title="segment" id="ABBRID0EF2AG" xlink:type="simple">seg</abbrev>–5 swollen, with pad-like process near anterior margin, three processes in middle, and <abbrev xmlns:xlink="http://www.w3.org/1999/xlink" xlink:title="aesthetasc" id="ABBRID0EJ2AG" xlink:type="simple">ae</abbrev> fused at base to one bare seta, armature formula: 1–[1], 2–[10], 3–[6], 4–[2], 5–[9 + (1 + <abbrev xmlns:xlink="http://www.w3.org/1999/xlink" xlink:title="aesthetasc" id="ABBRID0EN2AG" xlink:type="simple">ae</abbrev>)], 6–[12], apical <abbrev xmlns:xlink="http://www.w3.org/1999/xlink" xlink:title="aesthetasc" id="ABBRID0ER2AG" xlink:type="simple">ae</abbrev> not observed.</p><p>Setal formula and general shape of P1 and P2 similar to those of female.</p><p>P3 (Figs <xref ref-type="fig" rid="F16">16A</xref>, <xref ref-type="fig" rid="F17">17C</xref>): coxa bare; basis with one outer bare seta; <abbrev xmlns:xlink="http://www.w3.org/1999/xlink" xlink:title="exopod" id="ABBRID0EA3AG" xlink:type="simple">exp</abbrev> one-segmented, with two spines and three setae; <abbrev xmlns:xlink="http://www.w3.org/1999/xlink" xlink:title="endopod" id="ABBRID0EE3AG" xlink:type="simple">enp</abbrev> two-segmented; <abbrev xmlns:xlink="http://www.w3.org/1999/xlink" xlink:title="endopod" id="ABBRID0EI3AG" xlink:type="simple">enp</abbrev>–1 small, bare; <abbrev xmlns:xlink="http://www.w3.org/1999/xlink" xlink:title="endopod" id="ABBRID0EM3AG" xlink:type="simple">enp</abbrev>–2 elongated, armed with spinous apophysis, with two lateral pinnate setae, and one apical minute seta.</p><fig id="F16" position="float" orientation="portrait"><object-id xmlns:xlink="http://www.w3.org/1999/xlink" content-type="doi" xlink:type="simple">10.3897/zookeys.1266.171760.figure16</object-id><object-id xmlns:xlink="http://www.w3.org/1999/xlink" content-type="arpha" xlink:type="simple">A5A8A461-812D-5CE7-B7F5-6B0C16CD10A9</object-id><label>Figure 16.</label><caption><p><italic><tp:taxon-name><tp:taxon-name-part taxon-name-part-type="genus" reg="Intercristacoxa">Intercristacoxa</tp:taxon-name-part> <tp:taxon-name-part taxon-name-part-type="species" reg="koreana">koreana</tp:taxon-name-part></tp:taxon-name></italic> sp. nov., ♂, <abbrev xmlns:xlink="http://www.w3.org/1999/xlink" xlink:title="Marine Biodiversity Institute of Korea" id="ABBRID0ED4AG" xlink:type="simple">MABIK</abbrev> CR00258579. <bold>A.</bold> P3; <bold>B.</bold> P4; <bold>C.</bold> Urosome; and P6. Scale bars in μm.</p></caption><graphic xmlns:xlink="http://www.w3.org/1999/xlink" xlink:href="zookeys-1266-137_article-171760__-g016.jpg" position="float" orientation="portrait" xlink:type="simple" id="oo_1508600.jpg"><uri content-type="original_file" xlink:type="simple">https://binary.pensoft.net/fig/1508600</uri></graphic></fig><fig id="F17" position="float" orientation="portrait"><object-id xmlns:xlink="http://www.w3.org/1999/xlink" content-type="doi" xlink:type="simple">10.3897/zookeys.1266.171760.figure17</object-id><object-id xmlns:xlink="http://www.w3.org/1999/xlink" content-type="arpha" xlink:type="simple">E8D9ACDA-CE9D-5F93-BD85-B5B9B7212AE4</object-id><label>Figure 17.</label><caption><p><italic><tp:taxon-name><tp:taxon-name-part taxon-name-part-type="genus" reg="Intercristacoxa">Intercristacoxa</tp:taxon-name-part> <tp:taxon-name-part taxon-name-part-type="species" reg="koreana">koreana</tp:taxon-name-part></tp:taxon-name></italic> sp. nov., <bold>A.</bold> ♀, <abbrev xmlns:xlink="http://www.w3.org/1999/xlink" xlink:title="scanning electron microscopy" id="ABBRID0EH5AG" xlink:type="simple">SEM</abbrev>; <abbrev xmlns:xlink="http://www.w3.org/1999/xlink" xlink:title="antennule 1" id="ABBRID0EL5AG" xlink:type="simple">A1</abbrev><abbrev xmlns:xlink="http://www.w3.org/1999/xlink" xlink:title="segment" id="ABBRID0EP5AG" xlink:type="simple">seg</abbrev>–1; <bold>B.</bold> ♀, <abbrev xmlns:xlink="http://www.w3.org/1999/xlink" xlink:title="scanning electron microscopy" id="ABBRID0EV5AG" xlink:type="simple">SEM</abbrev>, P5; <bold>C.</bold> ♂, <abbrev xmlns:xlink="http://www.w3.org/1999/xlink" xlink:title="scanning electron microscopy" id="ABBRID0E25AG" xlink:type="simple">SEM</abbrev>, P3 and P4; <bold>D.</bold> ♂, <abbrev xmlns:xlink="http://www.w3.org/1999/xlink" xlink:title="scanning electron microscopy" id="ABBRID0EB6AG" xlink:type="simple">SEM</abbrev>, P5. Scale bars in μm.</p></caption><graphic xmlns:xlink="http://www.w3.org/1999/xlink" xlink:href="zookeys-1266-137_article-171760__-g017.jpg" position="float" orientation="portrait" xlink:type="simple" id="oo_1508601.jpg"><uri content-type="original_file" xlink:type="simple">https://binary.pensoft.net/fig/1508601</uri></graphic></fig><p>P4 (Figs <xref ref-type="fig" rid="F16">16B</xref>, <xref ref-type="fig" rid="F17">17C</xref>): coxa bare; basis with one outer bare seta; <abbrev xmlns:xlink="http://www.w3.org/1999/xlink" xlink:title="exopod" id="ABBRID0EU6AG" xlink:type="simple">exp</abbrev> one-segmented, with two spines and three setae, ornamented with setules along inner margin; <abbrev xmlns:xlink="http://www.w3.org/1999/xlink" xlink:title="endopod" id="ABBRID0EY6AG" xlink:type="simple">enp</abbrev> one-segmented, with one apical (stouter than female) and two lateral pinnate setae.</p><p>P5 (Figs <xref ref-type="fig" rid="F15">15D</xref>, <xref ref-type="fig" rid="F17">17D</xref>): <abbrev xmlns:xlink="http://www.w3.org/1999/xlink" xlink:title="baseoendopod" id="ABBRID0EGABG" xlink:type="simple">benp</abbrev> represented by a small protrusion with one pinnate seta; <abbrev xmlns:xlink="http://www.w3.org/1999/xlink" xlink:title="exopod" id="ABBRID0EKABG" xlink:type="simple">exp</abbrev> defined at base, with four pinnate setae.</p><p>P6 (Fig. <xref ref-type="fig" rid="F16">16C</xref>): asymmetrical, with functional right member articulating at base and closing off genital aperture, and left member fused at base to genital somite; each P6 with two pinnate setae.</p></tp:treatment-sec><tp:treatment-sec sec-type="etymology" id="SECID0EUABG"><title>Etymology.</title><p>The species name refers to the country of the type locality.</p></tp:treatment-sec><tp:treatment-sec><!--Section generated to contain objects referenced in tp:taxon-treatment.--><fig id="F1" position="float" orientation="portrait"><object-id xmlns:xlink="http://www.w3.org/1999/xlink" content-type="doi" xlink:type="simple">10.3897/zookeys.1266.171760.figure1</object-id><object-id xmlns:xlink="http://www.w3.org/1999/xlink" content-type="arpha" xlink:type="simple">ED48151C-5C2B-5EE5-887F-994159EED4A6</object-id><label>Figure 1.</label><caption><p>Map of the sampling sites and the dates. <bold>A.</bold> Near the western Dokdo island (<named-content xmlns:xlink="http://www.w3.org/1999/xlink" content-type="dwc:verbatimCoordinates" xlink:type="simple"><named-content content-type="geo-json" specific-use="{&#34;type&#34;:&#34;Point&#34;,&#34;coordinates&#34;:[131.864747,37.239636]}" id="NCID0EQH" xlink:type="simple">37°14'22.69"N, 131°51'53.09"E</named-content></named-content>, 2 November 2017); <bold>B.</bold> Near western Dokdo island (<named-content xmlns:xlink="http://www.w3.org/1999/xlink" content-type="dwc:verbatimCoordinates" xlink:type="simple"><named-content content-type="geo-json" specific-use="{&#34;type&#34;:&#34;Point&#34;,&#34;coordinates&#34;:[131.872239,37.239786]}" id="NCID0E1H" xlink:type="simple">37°14'23.23"N, 131°52'20.06"E</named-content></named-content>, 16 May. 2017); <bold>C.</bold> Near the Guryongpo port (<named-content xmlns:xlink="http://www.w3.org/1999/xlink" content-type="dwc:verbatimCoordinates" xlink:type="simple"><named-content content-type="geo-json" specific-use="{&#34;type&#34;:&#34;Point&#34;,&#34;coordinates&#34;:[129.547861,35.925167]}" id="NCID0EFAAC" xlink:type="simple">35°55'30.6"N, 129°32'52.3"E</named-content></named-content>, April 11, 2022); <bold>D.</bold> Near the Ilsan beach (<named-content xmlns:xlink="http://www.w3.org/1999/xlink" content-type="dwc:verbatimCoordinates" xlink:type="simple"><named-content content-type="geo-json" specific-use="{&#34;type&#34;:&#34;Point&#34;,&#34;coordinates&#34;:[129.442911,35.491019]}" id="NCID0EPAAC" xlink:type="simple">35°29'27.67"N, 129°26'34.48"E</named-content></named-content>, 26 April 2018); <bold>E.</bold> Near the Jakdo island (<named-content xmlns:xlink="http://www.w3.org/1999/xlink" content-type="dwc:verbatimCoordinates" xlink:type="simple"><named-content content-type="geo-json" specific-use="{&#34;type&#34;:&#34;Point&#34;,&#34;coordinates&#34;:[127.905667,34.416361]}" id="NCID0EZAAC" xlink:type="simple">34°24'58.9"N, 127°54'20.4"E</named-content></named-content>, 3 June 2020).</p></caption><graphic xmlns:xlink="http://www.w3.org/1999/xlink" xlink:href="zookeys-1266-137_article-171760__-g001.jpg" position="float" orientation="portrait" xlink:type="simple" id="oo_1508585.jpg"><uri content-type="original_file" xlink:type="simple">https://binary.pensoft.net/fig/1508585</uri></graphic></fig></tp:treatment-sec></tp:taxon-treatment>
