# Supplementary material for: ﻿A new genus of Orthopsyllidae Huys, 1990 (Copepoda, Harpacticoida) from the Pacific Ocean
Source: Zookeys. 2026 Jan 9;1266:137–92. doi: 10.3897/zookeys.1266.171760 (PMC12811756; doi:10.3897/zookeys.1266.171760)
Supplement: XML Treatment for Intercristacoxa trisetosa [file zookeys.1266.171760-treatment4.xml]

<!DOCTYPE tp:taxon-treatment
  PUBLIC "-//TaxonX//DTD Taxonomic Treatment Publishing DTD v0 20100105//EN" "tax-treatment-NSO.dtd">
<tp:taxon-treatment xmlns:tp="http://www.plazi.org/taxpub"><tp:treatment-meta><kwd-group><label>Taxon classification</label><kwd>
                <named-content content-type="kingdom">Animalia</named-content>
              </kwd><kwd>
                <named-content content-type="order">Harpacticoida</named-content>
              </kwd><kwd>
                <named-content content-type="family">Orthopsyllidae</named-content>
              </kwd></kwd-group><mixed-citation publication-type="journal"><person-group><name><surname>Back</surname><given-names>Jinwook</given-names></name><name><surname>Bang</surname><given-names>Hyun Woo</given-names></name></person-group><article-title>﻿A new genus of <tp:taxon-name><tp:taxon-name-part taxon-name-part-type="family">Orthopsyllidae</tp:taxon-name-part></tp:taxon-name> Huys, 1990 (<tp:taxon-name><tp:taxon-name-part taxon-name-part-type="subclass">Copepoda</tp:taxon-name-part></tp:taxon-name>, <tp:taxon-name><tp:taxon-name-part taxon-name-part-type="order">Harpacticoida</tp:taxon-name-part></tp:taxon-name>) from the Pacific Ocean</article-title><source>Zookeys</source><day>09</day><month>01</month><year>2026</year><volume>1266</volume><fpage>137</fpage><lpage>192</lpage><pub-id pub-id-type="doi">10.3897/zookeys.1266.171760</pub-id></mixed-citation></tp:treatment-meta><tp:nomenclature><label>﻿</label><tp:taxon-name><object-id xmlns:xlink="http://www.w3.org/1999/xlink" content-type="arpha" xlink:type="simple">28C98F05-645A-5617-BC4B-8D796F3708A5</object-id>
              <tp:taxon-name-part taxon-name-part-type="genus" reg="Intercristacoxa">Intercristacoxa</tp:taxon-name-part>
              <tp:taxon-name-part taxon-name-part-type="species" reg="trisetosa">trisetosa</tp:taxon-name-part>
              <object-id xmlns:xlink="http://www.w3.org/1999/xlink" content-type="zoobank" xlink:type="simple">https://zoobank.org/C443816B-365F-47CE-AEBA-9767890DABBE</object-id>
            </tp:taxon-name><tp:taxon-status xmlns:xlink="http://www.w3.org/1999/xlink" xlink:type="simple">sp. nov.</tp:taxon-status><xref ref-type="fig" rid="F18">Figs 18</xref><xref ref-type="fig" rid="F19">, 19</xref><xref ref-type="fig" rid="F20">, 20</xref><xref ref-type="fig" rid="F21">, 21</xref><xref ref-type="fig" rid="F22">, 22</xref><xref ref-type="fig" rid="F23">, 23</xref><xref ref-type="fig" rid="F24">, 24</xref><xref ref-type="fig" rid="F25">, 25</xref><xref ref-type="fig" rid="F26">, 26</xref></tp:nomenclature><tp:treatment-sec sec-type="type locality" id="SECID0EGDBG"><title>Type locality.</title><p>Subtidal, site C (<named-content xmlns:xlink="http://www.w3.org/1999/xlink" content-type="dwc:verbatimCoordinates" xlink:type="simple"><named-content content-type="geo-json" specific-use="{&#34;type&#34;:&#34;Point&#34;,&#34;coordinates&#34;:[129.547861,35.925167]}" id="NCID0EPDBG" xlink:type="simple">35°55'30.6"N, 129°32'52.3"E</named-content></named-content>, Fig. <xref ref-type="fig" rid="F1">1</xref>), depth 10 m, sand between cracks in stone, on April 11.</p></tp:treatment-sec><tp:treatment-sec sec-type="type material" id="SECID0EYDBG"><title>Type material.</title><p><bold><italic>Holotype</italic></bold>: • 1♀ (<abbrev xmlns:xlink="http://www.w3.org/1999/xlink" xlink:title="Marine Biodiversity Institute of Korea" id="ABBRID0EDEBG" xlink:type="simple">MABIK</abbrev> CR00258665), dissected on thirteen slides. <bold><italic>Paratypes</italic></bold>: • 1♀ (<abbrev xmlns:xlink="http://www.w3.org/1999/xlink" xlink:title="Marine Biodiversity Institute of Korea" id="ABBRID0EKEBG" xlink:type="simple">MABIK</abbrev> CR00258666), dissected on ten slides; • 1♂ (<abbrev xmlns:xlink="http://www.w3.org/1999/xlink" xlink:title="Marine Biodiversity Institute of Korea" id="ABBRID0EOEBG" xlink:type="simple">MABIK</abbrev> CR00258667), dissected on nine slides.</p></tp:treatment-sec><tp:treatment-sec sec-type="GenBank accession number" id="SECID0ESEBG"><title>GenBank accession number.</title><p>Mitochondrial cytochrome c oxidase subunit I gene (<ext-link xmlns:xlink="http://www.w3.org/1999/xlink" ext-link-type="gen" xlink:href="PX210753" xlink:type="simple">PX210753</ext-link>); 18S ribonucleic acid genes (<ext-link xmlns:xlink="http://www.w3.org/1999/xlink" ext-link-type="gen" xlink:href="PX218730" xlink:type="simple">PX218730</ext-link> and <ext-link xmlns:xlink="http://www.w3.org/1999/xlink" ext-link-type="gen" xlink:href="PX218731" xlink:type="simple">PX218731</ext-link>).</p></tp:treatment-sec><tp:treatment-sec sec-type="description" id="SECID0EHFBG"><title>Description.</title><p>Female. Total body (Fig. <xref ref-type="fig" rid="F18">18A, B</xref>), nearly cylindrical, with minute sensilla dorsally, length from anterior margin of rostrum to posterior margin of caudal rami 1,260 μm, maximum width 240 μm measured at end of cephalothorax; rostrum (Fig. <xref ref-type="fig" rid="F18">18C</xref>) well developed, defined at base, tri-angular, with two sensilla; cephalothorax wider than free somites, pleural areas of cephalic shield narrow and posterolateral angles rounded; second and third urosomites (genital double somite) separated dorsally and laterally, fused ventrally but discontinuous internal chitinous rib indicating original segmentation, genital apparatus located at anterior of genital double somite (Fig. <xref ref-type="fig" rid="F22">22A</xref>); anal operculum deeply curved (Fig. <xref ref-type="fig" rid="F18">18D</xref>).</p><fig id="F18" position="float" orientation="portrait"><object-id xmlns:xlink="http://www.w3.org/1999/xlink" content-type="doi" xlink:type="simple">10.3897/zookeys.1266.171760.figure18</object-id><object-id xmlns:xlink="http://www.w3.org/1999/xlink" content-type="arpha" xlink:type="simple">3E636576-02A1-5C3E-8303-1F446CA56BA7</object-id><label>Figure 18.</label><caption><p><italic><tp:taxon-name><tp:taxon-name-part taxon-name-part-type="genus" reg="Intercristacoxa">Intercristacoxa</tp:taxon-name-part> <tp:taxon-name-part taxon-name-part-type="species" reg="trisetosa">trisetosa</tp:taxon-name-part></tp:taxon-name></italic> sp. nov., ♀, <abbrev xmlns:xlink="http://www.w3.org/1999/xlink" xlink:title="Marine Biodiversity Institute of Korea" id="ABBRID0EQGBG" xlink:type="simple">MABIK</abbrev> CR00258665. <bold>A.</bold> Habitus, dorsal; <bold>B.</bold> Habitus, lateral; <bold>C.</bold> Rostrum; <bold>D.</bold> Anal somite. Scale bars in μm.</p></caption><graphic xmlns:xlink="http://www.w3.org/1999/xlink" xlink:href="zookeys-1266-137_article-171760__-g018.jpg" position="float" orientation="portrait" xlink:type="simple" id="oo_1508602.jpg"><uri content-type="original_file" xlink:type="simple">https://binary.pensoft.net/fig/1508602</uri></graphic></fig><p>Caudal rami (Figs <xref ref-type="fig" rid="F22">22A</xref>, <xref ref-type="fig" rid="F23">23A–C</xref>): parallel; each ramus with seven setae; seta V bi-articulated, consists of spine-like seta at top and small pinnate seta attached at end (Fig. <xref ref-type="fig" rid="F23">23B</xref>); seta VI bare at inner distal corner; seta VII tri-articulated at base.</p><p><abbrev xmlns:xlink="http://www.w3.org/1999/xlink" xlink:title="antennule 1" id="ABBRID0ERHBG" xlink:type="simple">A1</abbrev> (Fig. <xref ref-type="fig" rid="F19">19A</xref>): four-segmented; <abbrev xmlns:xlink="http://www.w3.org/1999/xlink" xlink:title="segment" id="ABBRID0EZHBG" xlink:type="simple">seg</abbrev>–1 with one thorn-like process at distal outer edge; <abbrev xmlns:xlink="http://www.w3.org/1999/xlink" xlink:title="segment" id="ABBRID0E4HBG" xlink:type="simple">seg</abbrev>–3 longest, with one <abbrev xmlns:xlink="http://www.w3.org/1999/xlink" xlink:title="aesthetasc" id="ABBRID0EBIBG" xlink:type="simple">ae</abbrev>; armature formula: 1–[1], 2–[7], 3–[10 + <abbrev xmlns:xlink="http://www.w3.org/1999/xlink" xlink:title="aesthetasc" id="ABBRID0EFIBG" xlink:type="simple">ae</abbrev>], 4–[12]; apical <abbrev xmlns:xlink="http://www.w3.org/1999/xlink" xlink:title="aesthetasc" id="ABBRID0EJIBG" xlink:type="simple">ae</abbrev> not observed, but three apical setae fused at base.</p><fig id="F19" position="float" orientation="portrait"><object-id xmlns:xlink="http://www.w3.org/1999/xlink" content-type="doi" xlink:type="simple">10.3897/zookeys.1266.171760.figure19</object-id><object-id xmlns:xlink="http://www.w3.org/1999/xlink" content-type="arpha" xlink:type="simple">D6559FE8-58A3-53B5-97BE-DDC28EB55FF0</object-id><label>Figure 19.</label><caption><p><italic><tp:taxon-name><tp:taxon-name-part taxon-name-part-type="genus" reg="Intercristacoxa">Intercristacoxa</tp:taxon-name-part> <tp:taxon-name-part taxon-name-part-type="species" reg="trisetosa">trisetosa</tp:taxon-name-part></tp:taxon-name></italic> sp. nov., ♀, <abbrev xmlns:xlink="http://www.w3.org/1999/xlink" xlink:title="Marine Biodiversity Institute of Korea" id="ABBRID0EAJBG" xlink:type="simple">MABIK</abbrev> CR00258665. <bold>A.</bold><abbrev xmlns:xlink="http://www.w3.org/1999/xlink" xlink:title="antennule 1" id="ABBRID0EGJBG" xlink:type="simple">A1</abbrev>; <bold>B.</bold><abbrev xmlns:xlink="http://www.w3.org/1999/xlink" xlink:title="antenna 2" id="ABBRID0EMJBG" xlink:type="simple">A2</abbrev>. Scale bars in μm.</p></caption><graphic xmlns:xlink="http://www.w3.org/1999/xlink" xlink:href="zookeys-1266-137_article-171760__-g019.jpg" position="float" orientation="portrait" xlink:type="simple" id="oo_1508603.jpg"><uri content-type="original_file" xlink:type="simple">https://binary.pensoft.net/fig/1508603</uri></graphic></fig><p><abbrev xmlns:xlink="http://www.w3.org/1999/xlink" xlink:title="antenna 2" id="ABBRID0EXJBG" xlink:type="simple">A2</abbrev> (Fig. <xref ref-type="fig" rid="F19">19B</xref>): three-segmented; coxa bare; allobasis without abexopodal seta; <abbrev xmlns:xlink="http://www.w3.org/1999/xlink" xlink:title="exopod" id="ABBRID0E6JBG" xlink:type="simple">exp</abbrev> one-segmented with two setae; free <abbrev xmlns:xlink="http://www.w3.org/1999/xlink" xlink:title="endopod" id="ABBRID0EDKBG" xlink:type="simple">enp</abbrev> with four spines, three geniculate setae, and one bare seta.</p><p><abbrev xmlns:xlink="http://www.w3.org/1999/xlink" xlink:title="mandible" id="ABBRID0EJKBG" xlink:type="simple">Md</abbrev> (Fig. <xref ref-type="fig" rid="F20">20A</xref>): gnathobase with one uni-pinnate seta laterally and several teeth; basis of palp with two setae; <abbrev xmlns:xlink="http://www.w3.org/1999/xlink" xlink:title="endopod" id="ABBRID0ERKBG" xlink:type="simple">enp</abbrev> one-segmented with three bare setae; <abbrev xmlns:xlink="http://www.w3.org/1999/xlink" xlink:title="exopod" id="ABBRID0EVKBG" xlink:type="simple">exp</abbrev> incorporated into basis, represented by small protrusion with one bare seta.</p><fig id="F20" position="float" orientation="portrait"><object-id xmlns:xlink="http://www.w3.org/1999/xlink" content-type="doi" xlink:type="simple">10.3897/zookeys.1266.171760.figure20</object-id><object-id xmlns:xlink="http://www.w3.org/1999/xlink" content-type="arpha" xlink:type="simple">0AE140AD-1E8B-5F32-84CB-0FD949601F8A</object-id><label>Figure 20.</label><caption><p><italic><tp:taxon-name><tp:taxon-name-part taxon-name-part-type="genus" reg="Intercristacoxa">Intercristacoxa</tp:taxon-name-part> <tp:taxon-name-part taxon-name-part-type="species" reg="trisetosa">trisetosa</tp:taxon-name-part></tp:taxon-name></italic> sp. nov., ♀, <abbrev xmlns:xlink="http://www.w3.org/1999/xlink" xlink:title="Marine Biodiversity Institute of Korea" id="ABBRID0EMLBG" xlink:type="simple">MABIK</abbrev> CR00258665. <bold>A.</bold><abbrev xmlns:xlink="http://www.w3.org/1999/xlink" xlink:title="mandible" id="ABBRID0ESLBG" xlink:type="simple">Md</abbrev>; B. <abbrev xmlns:xlink="http://www.w3.org/1999/xlink" xlink:title="maxillule" id="ABBRID0EWLBG" xlink:type="simple">Mxl</abbrev>; <bold>C.</bold><abbrev xmlns:xlink="http://www.w3.org/1999/xlink" xlink:title="maxilla" id="ABBRID0E3LBG" xlink:type="simple">Mxa</abbrev>; <bold>D.</bold><abbrev xmlns:xlink="http://www.w3.org/1999/xlink" xlink:title="maxilliped" id="ABBRID0ECMBG" xlink:type="simple">Mxp</abbrev>. Scale bars in μm.</p></caption><graphic xmlns:xlink="http://www.w3.org/1999/xlink" xlink:href="zookeys-1266-137_article-171760__-g020.jpg" position="float" orientation="portrait" xlink:type="simple" id="oo_1508604.jpg"><uri content-type="original_file" xlink:type="simple">https://binary.pensoft.net/fig/1508604</uri></graphic></fig><p><abbrev xmlns:xlink="http://www.w3.org/1999/xlink" xlink:title="maxillule" id="ABBRID0ENMBG" xlink:type="simple">Mxl</abbrev> (Fig. <xref ref-type="fig" rid="F20">20B</xref>): praecoxa trapezoidal; arthrite well developed with two juxtaposed bare setae on anterior surface, two pinnate setae laterally, and six elements around distal margin; coxa with one spine and one seta; basis with one spine and three setae; <abbrev xmlns:xlink="http://www.w3.org/1999/xlink" xlink:title="endopod" id="ABBRID0EVMBG" xlink:type="simple">enp</abbrev> incorporated in basis, represented by small protrusion with three bare setae; <abbrev xmlns:xlink="http://www.w3.org/1999/xlink" xlink:title="exopod" id="ABBRID0EZMBG" xlink:type="simple">exp</abbrev> one-segmented, with two setae.</p><p><abbrev xmlns:xlink="http://www.w3.org/1999/xlink" xlink:title="maxilla" id="ABBRID0E6MBG" xlink:type="simple">Mxa</abbrev> (Fig. <xref ref-type="fig" rid="F20">20C</xref>): syncoxa with three endites; proximal endite vestigial, represented by one seta; second endite with one strong spine and two bare setae; distal endite with one geniculate and two bare setae; allobasis produced into strong curved claw, accessory armature consisting of two setae; and <abbrev xmlns:xlink="http://www.w3.org/1999/xlink" xlink:title="endopod" id="ABBRID0EHNBG" xlink:type="simple">enp</abbrev> represented by three bare setae fused at base.</p><p><abbrev xmlns:xlink="http://www.w3.org/1999/xlink" xlink:title="maxilliped" id="ABBRID0ENNBG" xlink:type="simple">Mxp</abbrev> (Fig. <xref ref-type="fig" rid="F20">20D</xref>): three-segmented; syncoxa with one pinnate seta; basis slender, elongate, and bare; <abbrev xmlns:xlink="http://www.w3.org/1999/xlink" xlink:title="endopod" id="ABBRID0EVNBG" xlink:type="simple">enp</abbrev> represented by an acutely recurved claw with two accessory setae.</p><p>P1 (Fig. <xref ref-type="fig" rid="F21">21A</xref>): coxa with two outer serrate crests; basis with one outer and one inner pinnate setae, ornamented with small frills on base of <abbrev xmlns:xlink="http://www.w3.org/1999/xlink" xlink:title="endopod" id="ABBRID0E6NBG" xlink:type="simple">enp</abbrev>; <abbrev xmlns:xlink="http://www.w3.org/1999/xlink" xlink:title="exopod" id="ABBRID0EDOBG" xlink:type="simple">exp</abbrev> one-segmented, with three outer and two distal setae, ornamented with two small protuberances; <abbrev xmlns:xlink="http://www.w3.org/1999/xlink" xlink:title="endopod" id="ABBRID0EHOBG" xlink:type="simple">enp</abbrev> two-segmented, prehensile; <abbrev xmlns:xlink="http://www.w3.org/1999/xlink" xlink:title="endopod" id="ABBRID0ELOBG" xlink:type="simple">enp</abbrev>–1 elongate, unarmed; <abbrev xmlns:xlink="http://www.w3.org/1999/xlink" xlink:title="endopod" id="ABBRID0EPOBG" xlink:type="simple">enp</abbrev>–2 rectangular, with one curved claw and one seta.</p><fig id="F21" position="float" orientation="portrait"><object-id xmlns:xlink="http://www.w3.org/1999/xlink" content-type="doi" xlink:type="simple">10.3897/zookeys.1266.171760.figure21</object-id><object-id xmlns:xlink="http://www.w3.org/1999/xlink" content-type="arpha" xlink:type="simple">10B943B4-7AB4-5884-85B9-581C7064051B</object-id><label>Figure 21.</label><caption><p><italic><tp:taxon-name><tp:taxon-name-part taxon-name-part-type="genus" reg="Intercristacoxa">Intercristacoxa</tp:taxon-name-part> <tp:taxon-name-part taxon-name-part-type="species" reg="trisetosa">trisetosa</tp:taxon-name-part></tp:taxon-name></italic> sp. nov., ♀, <abbrev xmlns:xlink="http://www.w3.org/1999/xlink" xlink:title="Marine Biodiversity Institute of Korea" id="ABBRID0EGPBG" xlink:type="simple">MABIK</abbrev> CR00258665. <bold>A.</bold> P1; <bold>B.</bold> P2; <bold>C.</bold> P3. Scale bars in μm.</p></caption><graphic xmlns:xlink="http://www.w3.org/1999/xlink" xlink:href="zookeys-1266-137_article-171760__-g021.jpg" position="float" orientation="portrait" xlink:type="simple" id="oo_1508605.jpg"><uri content-type="original_file" xlink:type="simple">https://binary.pensoft.net/fig/1508605</uri></graphic></fig><fig id="F22" position="float" orientation="portrait"><object-id xmlns:xlink="http://www.w3.org/1999/xlink" content-type="doi" xlink:type="simple">10.3897/zookeys.1266.171760.figure22</object-id><object-id xmlns:xlink="http://www.w3.org/1999/xlink" content-type="arpha" xlink:type="simple">B6823E69-C438-5D61-A240-0205671D67EE</object-id><label>Figure 22.</label><caption><p><italic><tp:taxon-name><tp:taxon-name-part taxon-name-part-type="genus" reg="Intercristacoxa">Intercristacoxa</tp:taxon-name-part> <tp:taxon-name-part taxon-name-part-type="species" reg="trisetosa">trisetosa</tp:taxon-name-part></tp:taxon-name></italic> sp. nov., ♀, <abbrev xmlns:xlink="http://www.w3.org/1999/xlink" xlink:title="Marine Biodiversity Institute of Korea" id="ABBRID0EIQBG" xlink:type="simple">MABIK</abbrev> CR00258665. <bold>A.</bold> Urosome, ventral; <bold>B.</bold> Genital field and P6; <bold>C.</bold> P4. Scale bars in μm.</p></caption><graphic xmlns:xlink="http://www.w3.org/1999/xlink" xlink:href="zookeys-1266-137_article-171760__-g022.jpg" position="float" orientation="portrait" xlink:type="simple" id="oo_1508606.jpg"><uri content-type="original_file" xlink:type="simple">https://binary.pensoft.net/fig/1508606</uri></graphic></fig><fig id="F23" position="float" orientation="portrait"><object-id xmlns:xlink="http://www.w3.org/1999/xlink" content-type="doi" xlink:type="simple">10.3897/zookeys.1266.171760.figure23</object-id><object-id xmlns:xlink="http://www.w3.org/1999/xlink" content-type="arpha" xlink:type="simple">C9835F85-97EF-5EEF-B20E-F9D2A749DFC2</object-id><label>Figure 23.</label><caption><p><italic><tp:taxon-name><tp:taxon-name-part taxon-name-part-type="genus" reg="Intercristacoxa">Intercristacoxa</tp:taxon-name-part> <tp:taxon-name-part taxon-name-part-type="species" reg="trisetosa">trisetosa</tp:taxon-name-part></tp:taxon-name></italic> sp. nov., ♀, <abbrev xmlns:xlink="http://www.w3.org/1999/xlink" xlink:title="Marine Biodiversity Institute of Korea" id="ABBRID0EKRBG" xlink:type="simple">MABIK</abbrev> CR00258665. <bold>A.</bold> Caudal rami, dorsal; <bold>B.</bold> Caudal seta V, bi-articulated; <bold>C.</bold> Caudal rami, ventral; <bold>D.</bold> P5; <bold>E.</bold> Abnormality in P5 (<abbrev xmlns:xlink="http://www.w3.org/1999/xlink" xlink:title="Marine Biodiversity Institute of Korea" id="ABBRID0EYRBG" xlink:type="simple">MABIK</abbrev> CR00258666). Scale bars in μm.</p></caption><graphic xmlns:xlink="http://www.w3.org/1999/xlink" xlink:href="zookeys-1266-137_article-171760__-g023.jpg" position="float" orientation="portrait" xlink:type="simple" id="oo_1508607.jpg"><uri content-type="original_file" xlink:type="simple">https://binary.pensoft.net/fig/1508607</uri></graphic></fig><p>P2 (Fig. <xref ref-type="fig" rid="F21">21B</xref>): coxa bare; basis with one outer pinnate seta; <abbrev xmlns:xlink="http://www.w3.org/1999/xlink" xlink:title="exopod" id="ABBRID0EHSBG" xlink:type="simple">exp</abbrev> one-segmented, with three spines and two pinnate setae; <abbrev xmlns:xlink="http://www.w3.org/1999/xlink" xlink:title="endopod" id="ABBRID0ELSBG" xlink:type="simple">enp</abbrev> absent.</p><p>P3 (Fig. <xref ref-type="fig" rid="F21">21C</xref>): coxa bare, basis with one outer bare seta; <abbrev xmlns:xlink="http://www.w3.org/1999/xlink" xlink:title="exopod" id="ABBRID0EVSBG" xlink:type="simple">exp</abbrev> one-segmented with two outer spines and three pinnate setae; <abbrev xmlns:xlink="http://www.w3.org/1999/xlink" xlink:title="endopod" id="ABBRID0EZSBG" xlink:type="simple">enp</abbrev> one-segmented with three setae.</p><p>P4 (Fig. <xref ref-type="fig" rid="F22">22C</xref>): coxa bare; basis with one outer bare seta; <abbrev xmlns:xlink="http://www.w3.org/1999/xlink" xlink:title="exopod" id="ABBRID0EDTBG" xlink:type="simple">exp</abbrev> one-segmented, with two spines and three pinnate setae, ornamented with a row of setules along inner and outer margins; <abbrev xmlns:xlink="http://www.w3.org/1999/xlink" xlink:title="endopod" id="ABBRID0EHTBG" xlink:type="simple">enp</abbrev> one-segmented, with three setae.</p><p>Armature formulae as follows:</p><table-wrap id="T3" position="float" orientation="portrait"><table id="TID0EPTAI" rules="all"><tbody><tr><th rowspan="1" colspan="1"/><th rowspan="1" colspan="1" style="color: #231f20">Exp</th><th rowspan="1" colspan="1" style="color: #231f20">Enp</th></tr><tr><td rowspan="1" colspan="1" style="color: #231f20">P2</td><td rowspan="1" colspan="1" style="color: #231f20">113</td><td rowspan="1" colspan="1" style="color: #231f20">–</td></tr><tr><td rowspan="1" colspan="1" style="color: #231f20">P3</td><td rowspan="1" colspan="1" style="color: #231f20">122</td><td rowspan="1" colspan="1" style="color: #231f20">111</td></tr><tr><td rowspan="1" colspan="1" style="color: #231f20">P4</td><td rowspan="1" colspan="1" style="color: #231f20">122</td><td rowspan="1" colspan="1" style="color: #231f20">111</td></tr></tbody></table></table-wrap><p>P5 (Fig. <xref ref-type="fig" rid="F23">23D</xref>): basal part with one outer bare seta; endopodal lobe with four pinnate setae, an abnormality observed in innermost seta of paratype (Fig. <xref ref-type="fig" rid="F23">23E</xref>, black arrow); <abbrev xmlns:xlink="http://www.w3.org/1999/xlink" xlink:title="exopod" id="ABBRID0ETVBG" xlink:type="simple">exp</abbrev> defined at base with six pinnate setae.</p><p>P6 (Fig. <xref ref-type="fig" rid="F22">22B</xref>): P6 vestigial, represented by a small bump with two bare setae.</p><p>Male. Total body (Fig. <xref ref-type="fig" rid="F24">24A</xref>): length from anterior margin of rostrum to posterior margin of caudal rami 945 μm; maximum width 150 μm measured at midway of cephalothorax.</p><fig id="F24" position="float" orientation="portrait"><object-id xmlns:xlink="http://www.w3.org/1999/xlink" content-type="doi" xlink:type="simple">10.3897/zookeys.1266.171760.figure24</object-id><object-id xmlns:xlink="http://www.w3.org/1999/xlink" content-type="arpha" xlink:type="simple">A3A6D639-5A9E-5660-95BD-229FB6713EE4</object-id><label>Figure 24.</label><caption><p><italic><tp:taxon-name><tp:taxon-name-part taxon-name-part-type="genus" reg="Intercristacoxa">Intercristacoxa</tp:taxon-name-part> <tp:taxon-name-part taxon-name-part-type="species" reg="trisetosa">trisetosa</tp:taxon-name-part></tp:taxon-name></italic> sp. nov., ♂, <abbrev xmlns:xlink="http://www.w3.org/1999/xlink" xlink:title="Marine Biodiversity Institute of Korea" id="ABBRID0EWWBG" xlink:type="simple">MABIK</abbrev> CR00258667. <bold>A.</bold> Habitus, dorsal; <bold>B.</bold> Anal somite and caudal rami, lateral; <bold>C.</bold> Urosome and P6. Scale bars in μm.</p></caption><graphic xmlns:xlink="http://www.w3.org/1999/xlink" xlink:href="zookeys-1266-137_article-171760__-g024.jpg" position="float" orientation="portrait" xlink:type="simple" id="oo_1508608.jpg"><uri content-type="original_file" xlink:type="simple">https://binary.pensoft.net/fig/1508608</uri></graphic></fig><p>General body shape, ornamentation, and sensilla pattern same as in females, except for genital double somites and sexual dimorphism in <abbrev xmlns:xlink="http://www.w3.org/1999/xlink" xlink:title="antennule 1" id="ABBRID0EHXBG" xlink:type="simple">A1</abbrev>, P3, P4, P5, and P6.</p><p><abbrev xmlns:xlink="http://www.w3.org/1999/xlink" xlink:title="antennule 1" id="ABBRID0ENXBG" xlink:type="simple">A1</abbrev> (Fig. <xref ref-type="fig" rid="F25">25A–C</xref>): six-segmented, robust, chirocer; <abbrev xmlns:xlink="http://www.w3.org/1999/xlink" xlink:title="segment" id="ABBRID0EVXBG" xlink:type="simple">seg</abbrev>–1 with one thorn-like process at distal outer edge; <abbrev xmlns:xlink="http://www.w3.org/1999/xlink" xlink:title="segment" id="ABBRID0EZXBG" xlink:type="simple">seg</abbrev>–5 swollen, with pad-like process near anterior margin, three processes in middle, and <abbrev xmlns:xlink="http://www.w3.org/1999/xlink" xlink:title="aesthetasc" id="ABBRID0E4XBG" xlink:type="simple">ae</abbrev> fused at base to one bare seta, armature formula: 1–[1], 2–[10], 3–[6], 4–[2], 5–[7 + (1 + <abbrev xmlns:xlink="http://www.w3.org/1999/xlink" xlink:title="aesthetasc" id="ABBRID0EBYBG" xlink:type="simple">ae</abbrev>)], 6–[12], apical <abbrev xmlns:xlink="http://www.w3.org/1999/xlink" xlink:title="aesthetasc" id="ABBRID0EFYBG" xlink:type="simple">ae</abbrev> not observed.</p><fig id="F25" position="float" orientation="portrait"><object-id xmlns:xlink="http://www.w3.org/1999/xlink" content-type="doi" xlink:type="simple">10.3897/zookeys.1266.171760.figure25</object-id><object-id xmlns:xlink="http://www.w3.org/1999/xlink" content-type="arpha" xlink:type="simple">E26AC93C-03FC-5242-9352-E18DC5E47C35</object-id><label>Figure 25.</label><caption><p><italic><tp:taxon-name><tp:taxon-name-part taxon-name-part-type="genus" reg="Intercristacoxa">Intercristacoxa</tp:taxon-name-part> <tp:taxon-name-part taxon-name-part-type="species" reg="trisetosa">trisetosa</tp:taxon-name-part></tp:taxon-name></italic> sp. nov., ♂, <abbrev xmlns:xlink="http://www.w3.org/1999/xlink" xlink:title="Marine Biodiversity Institute of Korea" id="ABBRID0E3YBG" xlink:type="simple">MABIK</abbrev> CR00258667. <bold>A.</bold><abbrev xmlns:xlink="http://www.w3.org/1999/xlink" xlink:title="antennule 1" id="ABBRID0ECZBG" xlink:type="simple">A1</abbrev>; <bold>B.</bold> Seg–4 and –5 of <abbrev xmlns:xlink="http://www.w3.org/1999/xlink" xlink:title="antennule 1" id="ABBRID0EIZBG" xlink:type="simple">A1</abbrev>; <bold>C.</bold> Seg–5 of <abbrev xmlns:xlink="http://www.w3.org/1999/xlink" xlink:title="antennule 1" id="ABBRID0EOZBG" xlink:type="simple">A1</abbrev>.</p></caption><graphic xmlns:xlink="http://www.w3.org/1999/xlink" xlink:href="zookeys-1266-137_article-171760__-g025.jpg" position="float" orientation="portrait" xlink:type="simple" id="oo_1508609.jpg"><uri content-type="original_file" xlink:type="simple">https://binary.pensoft.net/fig/1508609</uri></graphic></fig><p>P3 (Fig. <xref ref-type="fig" rid="F26">26A</xref>): coxa bare; basis with one outer bare seta; <abbrev xmlns:xlink="http://www.w3.org/1999/xlink" xlink:title="exopod" id="ABBRID0E4ZBG" xlink:type="simple">exp</abbrev> one-segmented, with two spines and three setae; <abbrev xmlns:xlink="http://www.w3.org/1999/xlink" xlink:title="endopod" id="ABBRID0EB1BG" xlink:type="simple">enp</abbrev> two-segmented; <abbrev xmlns:xlink="http://www.w3.org/1999/xlink" xlink:title="endopod" id="ABBRID0EF1BG" xlink:type="simple">enp</abbrev>–1 small, bare; <abbrev xmlns:xlink="http://www.w3.org/1999/xlink" xlink:title="endopod" id="ABBRID0EJ1BG" xlink:type="simple">enp</abbrev>–2 elongated, armed with a spinous apophysis, with two lateral pinnate and one apical minute setae.</p><fig id="F26" position="float" orientation="portrait"><object-id xmlns:xlink="http://www.w3.org/1999/xlink" content-type="doi" xlink:type="simple">10.3897/zookeys.1266.171760.figure26</object-id><object-id xmlns:xlink="http://www.w3.org/1999/xlink" content-type="arpha" xlink:type="simple">07F11217-A193-549B-93CC-8467F0AE4A91</object-id><label>Figure 26.</label><caption><p><italic><tp:taxon-name><tp:taxon-name-part taxon-name-part-type="genus" reg="Intercristacoxa">Intercristacoxa</tp:taxon-name-part> <tp:taxon-name-part taxon-name-part-type="species" reg="trisetosa">trisetosa</tp:taxon-name-part></tp:taxon-name></italic> sp. nov., ♂, <abbrev xmlns:xlink="http://www.w3.org/1999/xlink" xlink:title="Marine Biodiversity Institute of Korea" id="ABBRID0EA2BG" xlink:type="simple">MABIK</abbrev> CR00258667. <bold>A.</bold> P3; <bold>B.</bold> P4; <bold>C.</bold> P5; <bold>D.</bold> P6. Scale bars in μm.</p></caption><graphic xmlns:xlink="http://www.w3.org/1999/xlink" xlink:href="zookeys-1266-137_article-171760__-g026.jpg" position="float" orientation="portrait" xlink:type="simple" id="oo_1508610.jpg"><uri content-type="original_file" xlink:type="simple">https://binary.pensoft.net/fig/1508610</uri></graphic></fig><p>P4 (Fig. <xref ref-type="fig" rid="F26">26B</xref>): coxa bare, basis with one outer bare seta; <abbrev xmlns:xlink="http://www.w3.org/1999/xlink" xlink:title="exopod" id="ABBRID0EX2BG" xlink:type="simple">exp</abbrev> one-segmented, with two spines and three setae; <abbrev xmlns:xlink="http://www.w3.org/1999/xlink" xlink:title="endopod" id="ABBRID0E22BG" xlink:type="simple">enp</abbrev> one-segmented, with three setae (middle setae shorter than in females).</p><p>P5 (Fig. <xref ref-type="fig" rid="F26">26C</xref>): <abbrev xmlns:xlink="http://www.w3.org/1999/xlink" xlink:title="baseoendopod" id="ABBRID0EF3BG" xlink:type="simple">benp</abbrev> represented by small protrusion with two pinnate setae; <abbrev xmlns:xlink="http://www.w3.org/1999/xlink" xlink:title="exopod" id="ABBRID0EJ3BG" xlink:type="simple">exp</abbrev> defined at base, with four pinnate setae.</p><p>P6 (Fig. <xref ref-type="fig" rid="F26">26D</xref>): asymmetrical, with functional right member articulating at base and closing off genital aperture, and left member fused at base to genital somite; each P6 with two pinnate setae.</p></tp:treatment-sec><tp:treatment-sec sec-type="etymology" id="SECID0ET3BG"><title>Etymology.</title><p>The species name refers to the character of the P3 and P4 <abbrev xmlns:xlink="http://www.w3.org/1999/xlink" xlink:title="endopod" id="ABBRID0EZ3BG" xlink:type="simple">enp</abbrev> armed with three setae.</p></tp:treatment-sec><tp:treatment-sec><!--Section generated to contain objects referenced in tp:taxon-treatment.--><fig id="F1" position="float" orientation="portrait"><object-id xmlns:xlink="http://www.w3.org/1999/xlink" content-type="doi" xlink:type="simple">10.3897/zookeys.1266.171760.figure1</object-id><object-id xmlns:xlink="http://www.w3.org/1999/xlink" content-type="arpha" xlink:type="simple">ED48151C-5C2B-5EE5-887F-994159EED4A6</object-id><label>Figure 1.</label><caption><p>Map of the sampling sites and the dates. <bold>A.</bold> Near the western Dokdo island (<named-content xmlns:xlink="http://www.w3.org/1999/xlink" content-type="dwc:verbatimCoordinates" xlink:type="simple"><named-content content-type="geo-json" specific-use="{&#34;type&#34;:&#34;Point&#34;,&#34;coordinates&#34;:[131.864747,37.239636]}" id="NCID0EQH" xlink:type="simple">37°14'22.69"N, 131°51'53.09"E</named-content></named-content>, 2 November 2017); <bold>B.</bold> Near western Dokdo island (<named-content xmlns:xlink="http://www.w3.org/1999/xlink" content-type="dwc:verbatimCoordinates" xlink:type="simple"><named-content content-type="geo-json" specific-use="{&#34;type&#34;:&#34;Point&#34;,&#34;coordinates&#34;:[131.872239,37.239786]}" id="NCID0E1H" xlink:type="simple">37°14'23.23"N, 131°52'20.06"E</named-content></named-content>, 16 May. 2017); <bold>C.</bold> Near the Guryongpo port (<named-content xmlns:xlink="http://www.w3.org/1999/xlink" content-type="dwc:verbatimCoordinates" xlink:type="simple"><named-content content-type="geo-json" specific-use="{&#34;type&#34;:&#34;Point&#34;,&#34;coordinates&#34;:[129.547861,35.925167]}" id="NCID0EFAAC" xlink:type="simple">35°55'30.6"N, 129°32'52.3"E</named-content></named-content>, April 11, 2022); <bold>D.</bold> Near the Ilsan beach (<named-content xmlns:xlink="http://www.w3.org/1999/xlink" content-type="dwc:verbatimCoordinates" xlink:type="simple"><named-content content-type="geo-json" specific-use="{&#34;type&#34;:&#34;Point&#34;,&#34;coordinates&#34;:[129.442911,35.491019]}" id="NCID0EPAAC" xlink:type="simple">35°29'27.67"N, 129°26'34.48"E</named-content></named-content>, 26 April 2018); <bold>E.</bold> Near the Jakdo island (<named-content xmlns:xlink="http://www.w3.org/1999/xlink" content-type="dwc:verbatimCoordinates" xlink:type="simple"><named-content content-type="geo-json" specific-use="{&#34;type&#34;:&#34;Point&#34;,&#34;coordinates&#34;:[127.905667,34.416361]}" id="NCID0EZAAC" xlink:type="simple">34°24'58.9"N, 127°54'20.4"E</named-content></named-content>, 3 June 2020).</p></caption><graphic xmlns:xlink="http://www.w3.org/1999/xlink" xlink:href="zookeys-1266-137_article-171760__-g001.jpg" position="float" orientation="portrait" xlink:type="simple" id="oo_1508585.jpg"><uri content-type="original_file" xlink:type="simple">https://binary.pensoft.net/fig/1508585</uri></graphic></fig></tp:treatment-sec></tp:taxon-treatment>
