# Supplementary material for: ﻿A new genus of Orthopsyllidae Huys, 1990 (Copepoda, Harpacticoida) from the Pacific Ocean
Source: Zookeys. 2026 Jan 9;1266:137–92. doi: 10.3897/zookeys.1266.171760 (PMC12811756; doi:10.3897/zookeys.1266.171760)
Supplement: XML Treatment for Orthopsyllus ulsanus [file zookeys.1266.171760-treatment5.xml]

<!DOCTYPE tp:taxon-treatment
  PUBLIC "-//TaxonX//DTD Taxonomic Treatment Publishing DTD v0 20100105//EN" "tax-treatment-NSO.dtd">
<tp:taxon-treatment xmlns:tp="http://www.plazi.org/taxpub"><tp:treatment-meta><kwd-group><label>Taxon classification</label><kwd>
                <named-content content-type="kingdom">Animalia</named-content>
              </kwd><kwd>
                <named-content content-type="order">Harpacticoida</named-content>
              </kwd><kwd>
                <named-content content-type="family">Orthopsyllidae</named-content>
              </kwd></kwd-group><mixed-citation publication-type="journal"><person-group><name><surname>Back</surname><given-names>Jinwook</given-names></name><name><surname>Bang</surname><given-names>Hyun Woo</given-names></name></person-group><article-title>﻿A new genus of <tp:taxon-name><tp:taxon-name-part taxon-name-part-type="family">Orthopsyllidae</tp:taxon-name-part></tp:taxon-name> Huys, 1990 (<tp:taxon-name><tp:taxon-name-part taxon-name-part-type="subclass">Copepoda</tp:taxon-name-part></tp:taxon-name>, <tp:taxon-name><tp:taxon-name-part taxon-name-part-type="order">Harpacticoida</tp:taxon-name-part></tp:taxon-name>) from the Pacific Ocean</article-title><source>Zookeys</source><day>09</day><month>01</month><year>2026</year><volume>1266</volume><fpage>137</fpage><lpage>192</lpage><pub-id pub-id-type="doi">10.3897/zookeys.1266.171760</pub-id></mixed-citation></tp:treatment-meta><tp:nomenclature><label>﻿</label><tp:taxon-name><object-id xmlns:xlink="http://www.w3.org/1999/xlink" content-type="arpha" xlink:type="simple">30486336-6BDA-59CC-904F-B526268F74F4</object-id>
              <tp:taxon-name-part taxon-name-part-type="genus" reg="Orthopsyllus">Orthopsyllus</tp:taxon-name-part>
              <tp:taxon-name-part taxon-name-part-type="species" reg="ulsanus">ulsanus</tp:taxon-name-part>
              <object-id xmlns:xlink="http://www.w3.org/1999/xlink" content-type="zoobank" xlink:type="simple">https://zoobank.org/40F0BA2D-6750-45E1-9D85-5DD1013D9DA6</object-id>
            </tp:taxon-name><tp:taxon-status xmlns:xlink="http://www.w3.org/1999/xlink" xlink:type="simple">sp. nov.</tp:taxon-status><xref ref-type="fig" rid="F27">Figs 27</xref><xref ref-type="fig" rid="F28">, 28</xref><xref ref-type="fig" rid="F29">, 29</xref><xref ref-type="fig" rid="F30">, 30</xref><xref ref-type="fig" rid="F31">, 31</xref><xref ref-type="fig" rid="F32">, 32</xref><xref ref-type="fig" rid="F33">, 33</xref><xref ref-type="fig" rid="F34">, 34</xref><xref ref-type="fig" rid="F35">, 35</xref><xref ref-type="fig" rid="F36">, 36</xref></tp:nomenclature><tp:treatment-sec sec-type="type locality" id="SECID0E16BG"><title>Type locality.</title><p>Subtidal, site D (<named-content xmlns:xlink="http://www.w3.org/1999/xlink" content-type="dwc:verbatimCoordinates" xlink:type="simple"><named-content content-type="geo-json" specific-use="{&#34;type&#34;:&#34;Point&#34;,&#34;coordinates&#34;:[129.442911,35.491019]}" id="NCID0EEAAI" xlink:type="simple">35°29'27.67"N, 129°26'34.48"E</named-content></named-content>, Fig. <xref ref-type="fig" rid="F1">1</xref>) using a grab sampler. Paratype was collected from site E (<named-content xmlns:xlink="http://www.w3.org/1999/xlink" content-type="dwc:verbatimCoordinates" xlink:type="simple"><named-content content-type="geo-json" specific-use="{&#34;type&#34;:&#34;Point&#34;,&#34;coordinates&#34;:[127.905667,34.416361]}" id="NCID0EQAAI" xlink:type="simple">34°24'58.9"N, 127°54'20.4"E</named-content></named-content>, Fig. <xref ref-type="fig" rid="F1">1</xref>).</p></tp:treatment-sec><tp:treatment-sec sec-type="type material" id="SECID0EZAAI"><title>Type material.</title><p><bold><italic>Holotype</italic></bold>: • 1♀ (<abbrev xmlns:xlink="http://www.w3.org/1999/xlink" xlink:title="Marine Biodiversity Institute of Korea" id="ABBRID0EEBAI" xlink:type="simple">MABIK</abbrev> CR00259122) dissected on ten slides. <bold><italic>Paratype</italic></bold>: • 1 ♂ (<abbrev xmlns:xlink="http://www.w3.org/1999/xlink" xlink:title="Marine Biodiversity Institute of Korea" id="ABBRID0ELBAI" xlink:type="simple">MABIK</abbrev> CR00259121) dissected on eight slides.</p></tp:treatment-sec><tp:treatment-sec sec-type="GenBank accession number" id="SECID0EPBAI"><title>GenBank accession number.</title><p>Mitochondrial cytochrome c oxidase subunit I genes (<ext-link xmlns:xlink="http://www.w3.org/1999/xlink" ext-link-type="gen" xlink:href="PX210754" xlink:type="simple">PX210754</ext-link>, <ext-link xmlns:xlink="http://www.w3.org/1999/xlink" ext-link-type="gen" xlink:href="PX210755" xlink:type="simple">PX210755</ext-link>, <ext-link xmlns:xlink="http://www.w3.org/1999/xlink" ext-link-type="gen" xlink:href="PX485059" xlink:type="simple">PX485059</ext-link>–<ext-link xmlns:xlink="http://www.w3.org/1999/xlink" ext-link-type="gen" xlink:href="PX485064" xlink:type="simple">PX485064</ext-link>); 18S ribonucleic acid genes (<ext-link xmlns:xlink="http://www.w3.org/1999/xlink" ext-link-type="gen" xlink:href="PX218732" xlink:type="simple">PX218732</ext-link>, <ext-link xmlns:xlink="http://www.w3.org/1999/xlink" ext-link-type="gen" xlink:href="PX218733" xlink:type="simple">PX218733</ext-link>, <ext-link xmlns:xlink="http://www.w3.org/1999/xlink" ext-link-type="gen" xlink:href="PX485046" xlink:type="simple">PX485046</ext-link>–<ext-link xmlns:xlink="http://www.w3.org/1999/xlink" ext-link-type="gen" xlink:href="PX485049" xlink:type="simple">PX485049</ext-link>).</p></tp:treatment-sec><tp:treatment-sec sec-type="description" id="SECID0E4CAI"><title>Description.</title><p>Female. Total body (Fig. <xref ref-type="fig" rid="F27">27A, B</xref>), length from anterior margin of rostrum to posterior margin of caudal rami 1,040 μm, maximum width 170 μm measured at end of cephalothorax.</p><fig id="F27" position="float" orientation="portrait"><object-id xmlns:xlink="http://www.w3.org/1999/xlink" content-type="doi" xlink:type="simple">10.3897/zookeys.1266.171760.figure27</object-id><object-id xmlns:xlink="http://www.w3.org/1999/xlink" content-type="arpha" xlink:type="simple">F4A5A4C6-8766-5145-9605-0D396F5898AE</object-id><label>Figure 27.</label><caption><p><italic><tp:taxon-name><tp:taxon-name-part taxon-name-part-type="genus" reg="Orthopsyllus">Orthopsyllus</tp:taxon-name-part> <tp:taxon-name-part taxon-name-part-type="species" reg="ulsanus">ulsanus</tp:taxon-name-part></tp:taxon-name></italic> sp. nov., ♀, <abbrev xmlns:xlink="http://www.w3.org/1999/xlink" xlink:title="Marine Biodiversity Institute of Korea" id="ABBRID0E1DAI" xlink:type="simple">MABIK</abbrev> CR00259122. <bold>A.</bold> Habitus, dorsal; <bold>B.</bold> Habitus, lateral; <bold>C.</bold> Caudal rami, lateral. Scale bars in μm.</p></caption><graphic xmlns:xlink="http://www.w3.org/1999/xlink" xlink:href="zookeys-1266-137_article-171760__-g027.jpg" position="float" orientation="portrait" xlink:type="simple" id="oo_1508611.jpg"><uri content-type="original_file" xlink:type="simple">https://binary.pensoft.net/fig/1508611</uri></graphic></fig><p>Body (Fig. <xref ref-type="fig" rid="F27">27A, B</xref>): cylindrical and not dorsoventrally depressed, with minute sensilla dorsally; rostrum well developed, defined at base, triangular, smooth at tip, with two sensilla; cephalothorax wider than free somites, several pits scattered on surface (Fig. <xref ref-type="fig" rid="F36">36A</xref>), pleural areas of cephalic shield narrow and posterolateral angles rounded; second and third urosomites (genital double somite) separated dorsally and laterally fused ventrally but discontinuous internal chitinous rib indicating original segmentation (Fig. <xref ref-type="fig" rid="F27">27B</xref> and Fig. <xref ref-type="fig" rid="F29">29C</xref>), genital apparatus located mid-ventrally at anterior half of genital double somite, genital pores covered by P6; complex of seminal receptacles paired, transparent cuticle (Fig. <xref ref-type="fig" rid="F29">29B, C</xref>); anal operculum deeply curved, serrated (Fig. <xref ref-type="fig" rid="F29">29D</xref>).</p><p>Caudal rami (Figs <xref ref-type="fig" rid="F27">27C</xref>, <xref ref-type="fig" rid="F29">29C, D</xref>, <xref ref-type="fig" rid="F36">36F</xref>): parallel, rectangular, approximately 1.3 × longer than maximum width; inner lamella ornamented with nine teeth; each ramus with seven setae: seta V normal, longest; seta VI bare at inner distal corner, longer than seta IV; seta VII bare, tri-articulated, all setae bare.</p><p><abbrev xmlns:xlink="http://www.w3.org/1999/xlink" xlink:title="antennule 1" id="ABBRID0ETFAI" xlink:type="simple">A1</abbrev> (Fig. <xref ref-type="fig" rid="F28">28A, B</xref>): four-segmented; <abbrev xmlns:xlink="http://www.w3.org/1999/xlink" xlink:title="segment" id="ABBRID0E2FAI" xlink:type="simple">seg</abbrev>–2 with a wrinkled process; <abbrev xmlns:xlink="http://www.w3.org/1999/xlink" xlink:title="segment" id="ABBRID0E6FAI" xlink:type="simple">seg</abbrev>–3 longest, with sub-cylindrical pedestal with <abbrev xmlns:xlink="http://www.w3.org/1999/xlink" xlink:title="aesthetasc" id="ABBRID0EDGAI" xlink:type="simple">ae</abbrev> fused at base to one naked seta; armature formula: 1–[1], 2–[9], 3–[10 + (1 + <abbrev xmlns:xlink="http://www.w3.org/1999/xlink" xlink:title="aesthetasc" id="ABBRID0EHGAI" xlink:type="simple">ae</abbrev>)], 4–[11]; apical <abbrev xmlns:xlink="http://www.w3.org/1999/xlink" xlink:title="aesthetasc" id="ABBRID0ELGAI" xlink:type="simple">ae</abbrev> not observed, but two apical long setae fused at base.</p><fig id="F28" position="float" orientation="portrait"><object-id xmlns:xlink="http://www.w3.org/1999/xlink" content-type="doi" xlink:type="simple">10.3897/zookeys.1266.171760.figure28</object-id><object-id xmlns:xlink="http://www.w3.org/1999/xlink" content-type="arpha" xlink:type="simple">920CFAEE-591B-5F75-93D7-55AA092E3AA8</object-id><label>Figure 28.</label><caption><p><italic><tp:taxon-name><tp:taxon-name-part taxon-name-part-type="genus" reg="Orthopsyllus">Orthopsyllus</tp:taxon-name-part> <tp:taxon-name-part taxon-name-part-type="species" reg="ulsanus">ulsanus</tp:taxon-name-part></tp:taxon-name></italic> v, ♀, <abbrev xmlns:xlink="http://www.w3.org/1999/xlink" xlink:title="Marine Biodiversity Institute of Korea" id="ABBRID0ECHAI" xlink:type="simple">MABIK</abbrev> CR00259122. <bold>A.</bold><abbrev xmlns:xlink="http://www.w3.org/1999/xlink" xlink:title="antennule 1" id="ABBRID0EIHAI" xlink:type="simple">A1</abbrev>; <bold>B.</bold> Seg–1 and –2 of <abbrev xmlns:xlink="http://www.w3.org/1999/xlink" xlink:title="antennule 1" id="ABBRID0EOHAI" xlink:type="simple">A1</abbrev>; <bold>C.</bold><abbrev xmlns:xlink="http://www.w3.org/1999/xlink" xlink:title="antenna 2" id="ABBRID0EUHAI" xlink:type="simple">A2</abbrev>. Scale bars in μm.</p></caption><graphic xmlns:xlink="http://www.w3.org/1999/xlink" xlink:href="zookeys-1266-137_article-171760__-g028.jpg" position="float" orientation="portrait" xlink:type="simple" id="oo_1508612.jpg"><uri content-type="original_file" xlink:type="simple">https://binary.pensoft.net/fig/1508612</uri></graphic></fig><fig id="F29" position="float" orientation="portrait"><object-id xmlns:xlink="http://www.w3.org/1999/xlink" content-type="doi" xlink:type="simple">10.3897/zookeys.1266.171760.figure29</object-id><object-id xmlns:xlink="http://www.w3.org/1999/xlink" content-type="arpha" xlink:type="simple">942922E7-4EA6-52B0-92A5-1045AAEB0254</object-id><label>Figure 29.</label><caption><p><italic><tp:taxon-name><tp:taxon-name-part taxon-name-part-type="genus" reg="Orthopsyllus">Orthopsyllus</tp:taxon-name-part> <tp:taxon-name-part taxon-name-part-type="species" reg="ulsanus">ulsanus</tp:taxon-name-part></tp:taxon-name></italic> sp. nov., ♀, <abbrev xmlns:xlink="http://www.w3.org/1999/xlink" xlink:title="Marine Biodiversity Institute of Korea" id="ABBRID0EQIAI" xlink:type="simple">MABIK</abbrev> CR00259122. <bold>A.</bold> P5; <bold>B.</bold> P6 and genital field; <bold>C.</bold> Urosome, dorsal; <bold>D.</bold> Anal somite and caudal rami, dorsal. Scale bars in μm.</p></caption><graphic xmlns:xlink="http://www.w3.org/1999/xlink" xlink:href="zookeys-1266-137_article-171760__-g029.jpg" position="float" orientation="portrait" xlink:type="simple" id="oo_1508613.jpg"><uri content-type="original_file" xlink:type="simple">https://binary.pensoft.net/fig/1508613</uri></graphic></fig><p><abbrev xmlns:xlink="http://www.w3.org/1999/xlink" xlink:title="antenna 2" id="ABBRID0EDJAI" xlink:type="simple">A2</abbrev> (Fig. <xref ref-type="fig" rid="F28">28C</xref>): three-segmented; coxa bare; allobasis with one abexopodal pinnate seta; <abbrev xmlns:xlink="http://www.w3.org/1999/xlink" xlink:title="exopod" id="ABBRID0ELJAI" xlink:type="simple">exp</abbrev> one-segmented, with four pinnate setae; free <abbrev xmlns:xlink="http://www.w3.org/1999/xlink" xlink:title="endopod" id="ABBRID0EPJAI" xlink:type="simple">enp</abbrev> with four spines, three geniculate setae, and one bare seta.</p><p><abbrev xmlns:xlink="http://www.w3.org/1999/xlink" xlink:title="mandible" id="ABBRID0EVJAI" xlink:type="simple">Md</abbrev> (Fig. <xref ref-type="fig" rid="F30">30A</xref>): gnathobase with one lateral seta and several blunt teeth, palp one-segmented with five setae, <abbrev xmlns:xlink="http://www.w3.org/1999/xlink" xlink:title="endopod" id="ABBRID0E4JAI" xlink:type="simple">enp</abbrev>, and <abbrev xmlns:xlink="http://www.w3.org/1999/xlink" xlink:title="exopod" id="ABBRID0EBKAI" xlink:type="simple">exp</abbrev> vestigial.</p><fig id="F30" position="float" orientation="portrait"><object-id xmlns:xlink="http://www.w3.org/1999/xlink" content-type="doi" xlink:type="simple">10.3897/zookeys.1266.171760.figure30</object-id><object-id xmlns:xlink="http://www.w3.org/1999/xlink" content-type="arpha" xlink:type="simple">28FD9D11-1B37-5619-8617-D2AA2D5E276F</object-id><label>Figure 30.</label><caption><p><italic><tp:taxon-name><tp:taxon-name-part taxon-name-part-type="genus" reg="Orthopsyllus">Orthopsyllus</tp:taxon-name-part> <tp:taxon-name-part taxon-name-part-type="species" reg="ulsanus">ulsanus</tp:taxon-name-part></tp:taxon-name></italic> sp. nov., ♀, <abbrev xmlns:xlink="http://www.w3.org/1999/xlink" xlink:title="Marine Biodiversity Institute of Korea" id="ABBRID0EYKAI" xlink:type="simple">MABIK</abbrev> CR00259122. <bold>A.</bold><abbrev xmlns:xlink="http://www.w3.org/1999/xlink" xlink:title="mandible" id="ABBRID0E5KAI" xlink:type="simple">Md</abbrev>; <bold>B.</bold><abbrev xmlns:xlink="http://www.w3.org/1999/xlink" xlink:title="maxillule" id="ABBRID0EELAI" xlink:type="simple">Mxl</abbrev>; <bold>C.</bold><abbrev xmlns:xlink="http://www.w3.org/1999/xlink" xlink:title="maxilla" id="ABBRID0EKLAI" xlink:type="simple">Mxa</abbrev>; <bold>D.</bold><abbrev xmlns:xlink="http://www.w3.org/1999/xlink" xlink:title="maxilliped" id="ABBRID0EQLAI" xlink:type="simple">Mxp</abbrev>. Scale bars in μm.</p></caption><graphic xmlns:xlink="http://www.w3.org/1999/xlink" xlink:href="zookeys-1266-137_article-171760__-g030.jpg" position="float" orientation="portrait" xlink:type="simple" id="oo_1508614.jpg"><uri content-type="original_file" xlink:type="simple">https://binary.pensoft.net/fig/1508614</uri></graphic></fig><p><abbrev xmlns:xlink="http://www.w3.org/1999/xlink" xlink:title="maxillule" id="ABBRID0E2LAI" xlink:type="simple">Mxl</abbrev> (Fig. <xref ref-type="fig" rid="F30">30B</xref>): praecoxa trapezoidal shape; arthrite well developed with one juxtaposed bare seta on anterior surface, one uni-pinnate seta laterally, and eight elements among distal margin; coxal endite with two setae; basis with three setae; <abbrev xmlns:xlink="http://www.w3.org/1999/xlink" xlink:title="endopod" id="ABBRID0EDMAI" xlink:type="simple">enp</abbrev> incorporated in basis, represented by small protrusion with two pinnate setae; and <abbrev xmlns:xlink="http://www.w3.org/1999/xlink" xlink:title="exopod" id="ABBRID0EHMAI" xlink:type="simple">exp</abbrev> represented by one seta.</p><p><abbrev xmlns:xlink="http://www.w3.org/1999/xlink" xlink:title="maxilla" id="ABBRID0ENMAI" xlink:type="simple">Mxa</abbrev> (Fig. <xref ref-type="fig" rid="F30">30C</xref>): syncoxa with three slender endites; proximal endite incorporated into base, represented by one pinnate seta; second and third endites with two spines and one seta; allobasis produced into a strongly curved claw, accessory armature consisting of two bare setae and one spine; and <abbrev xmlns:xlink="http://www.w3.org/1999/xlink" xlink:title="endopod" id="ABBRID0EVMAI" xlink:type="simple">enp</abbrev> represented by two bare setae (Fig. <xref ref-type="fig" rid="F36">36C</xref>).</p><p><abbrev xmlns:xlink="http://www.w3.org/1999/xlink" xlink:title="maxilliped" id="ABBRID0E6MAI" xlink:type="simple">Mxp</abbrev> (Fig. <xref ref-type="fig" rid="F30">30D</xref>): three-segmented; syncoxa with two setae; basis elongate, bare; <abbrev xmlns:xlink="http://www.w3.org/1999/xlink" xlink:title="endopod" id="ABBRID0EHNAI" xlink:type="simple">enp</abbrev> represented by recurved claw with two accessory bare setae near base (Fig. <xref ref-type="fig" rid="F36">36B</xref>).</p><p>P1 (Fig. <xref ref-type="fig" rid="F31">31A</xref>): coxa bare; basis with one outer and one inner pinnate seta; <abbrev xmlns:xlink="http://www.w3.org/1999/xlink" xlink:title="exopod" id="ABBRID0EVNAI" xlink:type="simple">exp</abbrev> three-segmented; <abbrev xmlns:xlink="http://www.w3.org/1999/xlink" xlink:title="exopod" id="ABBRID0EZNAI" xlink:type="simple">exp</abbrev>–1 and <abbrev xmlns:xlink="http://www.w3.org/1999/xlink" xlink:title="exopod" id="ABBRID0E4NAI" xlink:type="simple">exp</abbrev>–2 each with one outer spine; <abbrev xmlns:xlink="http://www.w3.org/1999/xlink" xlink:title="exopod" id="ABBRID0EBOAI" xlink:type="simple">exp</abbrev>–3 with two outer setae and two brush setae; <abbrev xmlns:xlink="http://www.w3.org/1999/xlink" xlink:title="endopod" id="ABBRID0EFOAI" xlink:type="simple">enp</abbrev> two-segmented; <abbrev xmlns:xlink="http://www.w3.org/1999/xlink" xlink:title="endopod" id="ABBRID0EJOAI" xlink:type="simple">enp</abbrev>–1 bare, ornamented row of long setules among inner margin; and <abbrev xmlns:xlink="http://www.w3.org/1999/xlink" xlink:title="endopod" id="ABBRID0ENOAI" xlink:type="simple">enp</abbrev>–2, with one seta and one brush seta (Fig. <xref ref-type="fig" rid="F36">36D</xref>).</p><fig id="F31" position="float" orientation="portrait"><object-id xmlns:xlink="http://www.w3.org/1999/xlink" content-type="doi" xlink:type="simple">10.3897/zookeys.1266.171760.figure31</object-id><object-id xmlns:xlink="http://www.w3.org/1999/xlink" content-type="arpha" xlink:type="simple">927A7C4C-E896-573E-BB5A-0BE52C0132E8</object-id><label>Figure 31.</label><caption><p><italic><tp:taxon-name><tp:taxon-name-part taxon-name-part-type="genus" reg="Orthopsyllus">Orthopsyllus</tp:taxon-name-part> <tp:taxon-name-part taxon-name-part-type="species" reg="ulsanus">ulsanus</tp:taxon-name-part></tp:taxon-name></italic> sp. nov., ♀, <abbrev xmlns:xlink="http://www.w3.org/1999/xlink" xlink:title="Marine Biodiversity Institute of Korea" id="ABBRID0EIPAI" xlink:type="simple">MABIK</abbrev> CR00259122. <bold>A.</bold> P1; <bold>B.</bold> P2. Scale bars in μm.</p></caption><graphic xmlns:xlink="http://www.w3.org/1999/xlink" xlink:href="zookeys-1266-137_article-171760__-g031.jpg" position="float" orientation="portrait" xlink:type="simple" id="oo_1508615.jpg"><uri content-type="original_file" xlink:type="simple">https://binary.pensoft.net/fig/1508615</uri></graphic></fig><p>P2 (Fig. <xref ref-type="fig" rid="F31">31B</xref>): coxa bare; basis with one outer seta; <abbrev xmlns:xlink="http://www.w3.org/1999/xlink" xlink:title="exopod" id="ABBRID0E2PAI" xlink:type="simple">exp</abbrev> three-segmented; <abbrev xmlns:xlink="http://www.w3.org/1999/xlink" xlink:title="exopod" id="ABBRID0E6PAI" xlink:type="simple">exp</abbrev>–1 and <abbrev xmlns:xlink="http://www.w3.org/1999/xlink" xlink:title="exopod" id="ABBRID0EDQAI" xlink:type="simple">exp</abbrev>–2, each with one outer spine; <abbrev xmlns:xlink="http://www.w3.org/1999/xlink" xlink:title="exopod" id="ABBRID0EHQAI" xlink:type="simple">exp</abbrev>–3 with four spines and one minute seta; <abbrev xmlns:xlink="http://www.w3.org/1999/xlink" xlink:title="endopod" id="ABBRID0ELQAI" xlink:type="simple">enp</abbrev> two-segmented; <abbrev xmlns:xlink="http://www.w3.org/1999/xlink" xlink:title="endopod" id="ABBRID0EPQAI" xlink:type="simple">enp</abbrev>–1, short, bare; <abbrev xmlns:xlink="http://www.w3.org/1999/xlink" xlink:title="endopod" id="ABBRID0ETQAI" xlink:type="simple">enp</abbrev>–2 with one inner pinnate, one apical longest, and one inner shortest seta.</p><p>P3 (Fig. <xref ref-type="fig" rid="F32">32A</xref>): coxa bare; basis with one outer seta; <abbrev xmlns:xlink="http://www.w3.org/1999/xlink" xlink:title="exopod" id="ABBRID0E4QAI" xlink:type="simple">exp</abbrev> three-segmented (Fig. <xref ref-type="fig" rid="F36">36E</xref>); <abbrev xmlns:xlink="http://www.w3.org/1999/xlink" xlink:title="exopod" id="ABBRID0EFRAI" xlink:type="simple">exp</abbrev>–1 and <abbrev xmlns:xlink="http://www.w3.org/1999/xlink" xlink:title="exopod" id="ABBRID0EJRAI" xlink:type="simple">exp</abbrev>–2, each with one outer spine; <abbrev xmlns:xlink="http://www.w3.org/1999/xlink" xlink:title="exopod" id="ABBRID0ENRAI" xlink:type="simple">exp</abbrev>–3 with four spines and one minute seta; <abbrev xmlns:xlink="http://www.w3.org/1999/xlink" xlink:title="endopod" id="ABBRID0ERRAI" xlink:type="simple">enp</abbrev> two-segmented; <abbrev xmlns:xlink="http://www.w3.org/1999/xlink" xlink:title="endopod" id="ABBRID0EVRAI" xlink:type="simple">enp</abbrev>–1, short, bare; and <abbrev xmlns:xlink="http://www.w3.org/1999/xlink" xlink:title="endopod" id="ABBRID0EZRAI" xlink:type="simple">enp</abbrev>–2 with three setae.</p><fig id="F32" position="float" orientation="portrait"><object-id xmlns:xlink="http://www.w3.org/1999/xlink" content-type="doi" xlink:type="simple">10.3897/zookeys.1266.171760.figure32</object-id><object-id xmlns:xlink="http://www.w3.org/1999/xlink" content-type="arpha" xlink:type="simple">5F0FA2A3-086F-5761-A4D1-C4985843296E</object-id><label>Figure 32.</label><caption><p><italic><tp:taxon-name><tp:taxon-name-part taxon-name-part-type="genus" reg="Orthopsyllus">Orthopsyllus</tp:taxon-name-part> <tp:taxon-name-part taxon-name-part-type="species" reg="ulsanus">ulsanus</tp:taxon-name-part></tp:taxon-name></italic> sp. nov., ♀, <abbrev xmlns:xlink="http://www.w3.org/1999/xlink" xlink:title="Marine Biodiversity Institute of Korea" id="ABBRID0EQSAI" xlink:type="simple">MABIK</abbrev> CR00259122. <bold>A.</bold> P3; <bold>B.</bold> P4. Scale bars in μm.</p></caption><graphic xmlns:xlink="http://www.w3.org/1999/xlink" xlink:href="zookeys-1266-137_article-171760__-g032.jpg" position="float" orientation="portrait" xlink:type="simple" id="oo_1508616.jpg"><uri content-type="original_file" xlink:type="simple">https://binary.pensoft.net/fig/1508616</uri></graphic></fig><p>P4 (Fig. <xref ref-type="fig" rid="F32">32B</xref>): coxa bare, basis with one outer seta; <abbrev xmlns:xlink="http://www.w3.org/1999/xlink" xlink:title="exopod" id="ABBRID0EDTAI" xlink:type="simple">exp</abbrev> three-segmented; <abbrev xmlns:xlink="http://www.w3.org/1999/xlink" xlink:title="exopod" id="ABBRID0EHTAI" xlink:type="simple">exp</abbrev>–1 and <abbrev xmlns:xlink="http://www.w3.org/1999/xlink" xlink:title="exopod" id="ABBRID0ELTAI" xlink:type="simple">exp</abbrev>–2 each with one outer spine; <abbrev xmlns:xlink="http://www.w3.org/1999/xlink" xlink:title="exopod" id="ABBRID0EPTAI" xlink:type="simple">exp</abbrev>–3 with four spines and one minute seta; <abbrev xmlns:xlink="http://www.w3.org/1999/xlink" xlink:title="endopod" id="ABBRID0ETTAI" xlink:type="simple">enp</abbrev> two-segmented; <abbrev xmlns:xlink="http://www.w3.org/1999/xlink" xlink:title="endopod" id="ABBRID0EXTAI" xlink:type="simple">enp</abbrev>–1, short, bare; <abbrev xmlns:xlink="http://www.w3.org/1999/xlink" xlink:title="endopod" id="ABBRID0E2TAI" xlink:type="simple">enp</abbrev>–2 with one inner pinnate, two apical setae, and outer strong pinnate seta.</p><p>Armature formulae as follows:</p><table-wrap id="T4" position="float" orientation="portrait"><table id="TID0EAGBI" rules="all"><tbody><tr><th rowspan="1" colspan="1"/><th rowspan="1" colspan="1" style="color: #231f20">Exp</th><th rowspan="1" colspan="1" style="color: #231f20">Enp</th></tr><tr><td rowspan="1" colspan="1" style="color: #231f20">P2</td><td rowspan="1" colspan="1" style="color: #231f20">0.0.023</td><td rowspan="1" colspan="1" style="color: #231f20">0.111</td></tr><tr><td rowspan="1" colspan="1" style="color: #231f20">P3</td><td rowspan="1" colspan="1" style="color: #231f20">0.0.023</td><td rowspan="1" colspan="1" style="color: #231f20">0.111</td></tr><tr><td rowspan="1" colspan="1" style="color: #231f20">P4</td><td rowspan="1" colspan="1" style="color: #231f20">0.0.023</td><td rowspan="1" colspan="1" style="color: #231f20">0.121</td></tr></tbody></table></table-wrap><p>P5 (Fig. <xref ref-type="fig" rid="F29">29A</xref>): basal part with one outer bare seta; endopodal lobes not fused medially, connected by an intercoxal sclerite, with five pinnate setae; <abbrev xmlns:xlink="http://www.w3.org/1999/xlink" xlink:title="exopod" id="ABBRID0EDWAI" xlink:type="simple">exp</abbrev> defined at base, with six pinnate setae.</p><p>P6 (Fig. <xref ref-type="fig" rid="F29">29B</xref>): P6 vestigial, represented by a small bump bearing two setae.</p><p>Male. Total body (Fig. <xref ref-type="fig" rid="F33">33A</xref>): length from anterior margin of rostrum to posterior margin of caudal rami 1,000 μm, maximum width 165 μm measured at end of cephalothorax. General body shape, ornamentation, and sensilla pattern as in female except for genital double somite; sexual dimorphism in <abbrev xmlns:xlink="http://www.w3.org/1999/xlink" xlink:title="antennule 1" id="ABBRID0ETWAI" xlink:type="simple">A1</abbrev>, P3, P4, P5, and P6.</p><fig id="F33" position="float" orientation="portrait"><object-id xmlns:xlink="http://www.w3.org/1999/xlink" content-type="doi" xlink:type="simple">10.3897/zookeys.1266.171760.figure33</object-id><object-id xmlns:xlink="http://www.w3.org/1999/xlink" content-type="arpha" xlink:type="simple">6942196A-E7C0-5E69-ACBD-F5735D848175</object-id><label>Figure 33.</label><caption><p><italic><tp:taxon-name><tp:taxon-name-part taxon-name-part-type="genus" reg="Orthopsyllus">Orthopsyllus</tp:taxon-name-part> <tp:taxon-name-part taxon-name-part-type="species" reg="ulsanus">ulsanus</tp:taxon-name-part></tp:taxon-name></italic> sp. nov., ♂, <abbrev xmlns:xlink="http://www.w3.org/1999/xlink" xlink:title="Marine Biodiversity Institute of Korea" id="ABBRID0EKXAI" xlink:type="simple">MABIK</abbrev> CR00259121. <bold>A.</bold> Habitus, dorsal; <bold>B.</bold><abbrev xmlns:xlink="http://www.w3.org/1999/xlink" xlink:title="antennule 1" id="ABBRID0ESXAI" xlink:type="simple">A1</abbrev>; <bold>C.</bold> Seg–3 of <abbrev xmlns:xlink="http://www.w3.org/1999/xlink" xlink:title="antennule 1" id="ABBRID0EYXAI" xlink:type="simple">A1</abbrev>; <bold>D.</bold> Seg–4, –5, and –6 of <abbrev xmlns:xlink="http://www.w3.org/1999/xlink" xlink:title="antennule 1" id="ABBRID0E5XAI" xlink:type="simple">A1</abbrev>. Scale bars in μm.</p></caption><graphic xmlns:xlink="http://www.w3.org/1999/xlink" xlink:href="zookeys-1266-137_article-171760__-g033.jpg" position="float" orientation="portrait" xlink:type="simple" id="oo_1508617.jpg"><uri content-type="original_file" xlink:type="simple">https://binary.pensoft.net/fig/1508617</uri></graphic></fig><p><abbrev xmlns:xlink="http://www.w3.org/1999/xlink" xlink:title="antennule 1" id="ABBRID0EJYAI" xlink:type="simple">A1</abbrev> (Fig. <xref ref-type="fig" rid="F33">33B–D</xref>): six segmented, robust, subchirocer; <abbrev xmlns:xlink="http://www.w3.org/1999/xlink" xlink:title="segment" id="ABBRID0ERYAI" xlink:type="simple">seg</abbrev>–2 with small blunt process in middle; <abbrev xmlns:xlink="http://www.w3.org/1999/xlink" xlink:title="segment" id="ABBRID0EVYAI" xlink:type="simple">seg</abbrev>–4 swollen, with two pad-like processes near anterior margin and two blunt processes: 1–[1], 2–[10], 3–[8], 4–[12 + (1 + <abbrev xmlns:xlink="http://www.w3.org/1999/xlink" xlink:title="aesthetasc" id="ABBRID0EZYAI" xlink:type="simple">ae</abbrev>)], 5–[1], 6–[10], apical <abbrev xmlns:xlink="http://www.w3.org/1999/xlink" xlink:title="aesthetasc" id="ABBRID0E4YAI" xlink:type="simple">ae</abbrev> absent, but two apical setae fused at base.</p><p>P2 (Fig. <xref ref-type="fig" rid="F35">35A</xref>): similar to the one of female, except for one outer seta on basis shorter than females and innermost seta on <abbrev xmlns:xlink="http://www.w3.org/1999/xlink" xlink:title="endopod" id="ABBRID0EHZAI" xlink:type="simple">enp</abbrev>–2 longer than females.</p><p>P3 (Fig. <xref ref-type="fig" rid="F35">35B</xref>): <abbrev xmlns:xlink="http://www.w3.org/1999/xlink" xlink:title="exopod" id="ABBRID0ERZAI" xlink:type="simple">exp</abbrev> same as female; <abbrev xmlns:xlink="http://www.w3.org/1999/xlink" xlink:title="endopod" id="ABBRID0EVZAI" xlink:type="simple">enp</abbrev> developed, three-segmented; <abbrev xmlns:xlink="http://www.w3.org/1999/xlink" xlink:title="endopod" id="ABBRID0EZZAI" xlink:type="simple">enp</abbrev>–1 short, bare; <abbrev xmlns:xlink="http://www.w3.org/1999/xlink" xlink:title="endopod" id="ABBRID0E4ZAI" xlink:type="simple">enp</abbrev>–2 with long apophysis that apparently tri-segmented apically; and <abbrev xmlns:xlink="http://www.w3.org/1999/xlink" xlink:title="endopod" id="ABBRID0EB1AI" xlink:type="simple">enp</abbrev>–3 with one bare and two pinnate setae.</p><p>P4 (Fig. <xref ref-type="fig" rid="F35">35C</xref>): similar to the one of female, except for <abbrev xmlns:xlink="http://www.w3.org/1999/xlink" xlink:title="endopod" id="ABBRID0EL1AI" xlink:type="simple">enp</abbrev>–2 with one apical (more robust than female), one bare, and two pinnate setae.</p><p>P5 (Fig. <xref ref-type="fig" rid="F34">34A</xref>): <abbrev xmlns:xlink="http://www.w3.org/1999/xlink" xlink:title="baseoendopod" id="ABBRID0EV1AI" xlink:type="simple">benp</abbrev> represented by a small protrusion with two pinnate setae; <abbrev xmlns:xlink="http://www.w3.org/1999/xlink" xlink:title="exopod" id="ABBRID0EZ1AI" xlink:type="simple">exp</abbrev> defined at base with five setae.</p><fig id="F34" position="float" orientation="portrait"><object-id xmlns:xlink="http://www.w3.org/1999/xlink" content-type="doi" xlink:type="simple">10.3897/zookeys.1266.171760.figure34</object-id><object-id xmlns:xlink="http://www.w3.org/1999/xlink" content-type="arpha" xlink:type="simple">C36BBBA5-8B44-575D-A631-1783E0B7D91C</object-id><label>Figure 34.</label><caption><p><italic><tp:taxon-name><tp:taxon-name-part taxon-name-part-type="genus" reg="Orthopsyllus">Orthopsyllus</tp:taxon-name-part> <tp:taxon-name-part taxon-name-part-type="species" reg="ulsanus">ulsanus</tp:taxon-name-part></tp:taxon-name></italic> sp. nov., ♂, <abbrev xmlns:xlink="http://www.w3.org/1999/xlink" xlink:title="Marine Biodiversity Institute of Korea" id="ABBRID0EQ2AI" xlink:type="simple">MABIK</abbrev> CR00259121. <bold>A.</bold> P5; <bold>B.</bold> Urosome, ventral; <bold>C.</bold> Anal somite and caudal rami, dorsal; <bold>D.</bold> caudal rami ventral. Scale bars in μm.</p></caption><graphic xmlns:xlink="http://www.w3.org/1999/xlink" xlink:href="zookeys-1266-137_article-171760__-g034.jpg" position="float" orientation="portrait" xlink:type="simple" id="oo_1508618.jpg"><uri content-type="original_file" xlink:type="simple">https://binary.pensoft.net/fig/1508618</uri></graphic></fig><fig id="F35" position="float" orientation="portrait"><object-id xmlns:xlink="http://www.w3.org/1999/xlink" content-type="doi" xlink:type="simple">10.3897/zookeys.1266.171760.figure35</object-id><object-id xmlns:xlink="http://www.w3.org/1999/xlink" content-type="arpha" xlink:type="simple">75B94F68-9571-5E36-A7AD-AF4246645549</object-id><label>Figure 35.</label><caption><p><italic><tp:taxon-name><tp:taxon-name-part taxon-name-part-type="genus" reg="Orthopsyllus">Orthopsyllus</tp:taxon-name-part> <tp:taxon-name-part taxon-name-part-type="species" reg="ulsanus">ulsanus</tp:taxon-name-part></tp:taxon-name></italic> sp. nov., ♂, <abbrev xmlns:xlink="http://www.w3.org/1999/xlink" xlink:title="Marine Biodiversity Institute of Korea" id="ABBRID0EU3AI" xlink:type="simple">MABIK</abbrev> CR00259121. <bold>A.</bold> P2; <bold>B.</bold> P3; <bold>C.</bold> P4 <abbrev xmlns:xlink="http://www.w3.org/1999/xlink" xlink:title="endopod" id="ABBRID0E53AI" xlink:type="simple">enp</abbrev>. Scale bars in μm.</p></caption><graphic xmlns:xlink="http://www.w3.org/1999/xlink" xlink:href="zookeys-1266-137_article-171760__-g035.jpg" position="float" orientation="portrait" xlink:type="simple" id="oo_1508619.jpg"><uri content-type="original_file" xlink:type="simple">https://binary.pensoft.net/fig/1508619</uri></graphic></fig><fig id="F36" position="float" orientation="portrait"><object-id xmlns:xlink="http://www.w3.org/1999/xlink" content-type="doi" xlink:type="simple">10.3897/zookeys.1266.171760.figure36</object-id><object-id xmlns:xlink="http://www.w3.org/1999/xlink" content-type="arpha" xlink:type="simple">7D02D975-98C8-56F5-972D-99E91D610421</object-id><label>Figure 36.</label><caption><p><italic><tp:taxon-name><tp:taxon-name-part taxon-name-part-type="genus" reg="Orthopsyllus">Orthopsyllus</tp:taxon-name-part> <tp:taxon-name-part taxon-name-part-type="species" reg="ulsanus">ulsanus</tp:taxon-name-part></tp:taxon-name></italic> sp. nov., ♀, <abbrev xmlns:xlink="http://www.w3.org/1999/xlink" xlink:title="scanning electron microscopy" id="ABBRID0E14AI" xlink:type="simple">SEM</abbrev>, <bold>A.</bold> Rostrum and cephalothorax; <bold>B.</bold> Mouth part; <bold>C.</bold><abbrev xmlns:xlink="http://www.w3.org/1999/xlink" xlink:title="maxilla" id="ABBRID0EE5AI" xlink:type="simple">Mxa</abbrev>; <bold>D.</bold> Brush seta on P1 <abbrev xmlns:xlink="http://www.w3.org/1999/xlink" xlink:title="endopod" id="ABBRID0EK5AI" xlink:type="simple">enp</abbrev>–2; <bold>E.</bold> P3 <abbrev xmlns:xlink="http://www.w3.org/1999/xlink" xlink:title="exopod" id="ABBRID0EQ5AI" xlink:type="simple">exp</abbrev>–3; <bold>F.</bold> Caudal rami. Scale bars in μm.</p></caption><graphic xmlns:xlink="http://www.w3.org/1999/xlink" xlink:href="zookeys-1266-137_article-171760__-g036.jpg" position="float" orientation="portrait" xlink:type="simple" id="oo_1508620.jpg"><uri content-type="original_file" xlink:type="simple">https://binary.pensoft.net/fig/1508620</uri></graphic></fig><p>P6 (Fig. <xref ref-type="fig" rid="F34">34B</xref>): asymmetrical, with functional right member articulating at base and closing off genital aperture, and left member fused at base to genital somite; each P6 with one bare and one pinnate seta.</p><p>Caudal rami (Fig. <xref ref-type="fig" rid="F34">34C, D</xref>): general shape same as in female; inner lamella ornamented with ten teeth.</p></tp:treatment-sec><tp:treatment-sec sec-type="etymology" id="SECID0EH6AI"><title>Etymology.</title><p>The species name refers to the type locality.</p></tp:treatment-sec><tp:treatment-sec><!--Section generated to contain objects referenced in tp:taxon-treatment.--><fig id="F1" position="float" orientation="portrait"><object-id xmlns:xlink="http://www.w3.org/1999/xlink" content-type="doi" xlink:type="simple">10.3897/zookeys.1266.171760.figure1</object-id><object-id xmlns:xlink="http://www.w3.org/1999/xlink" content-type="arpha" xlink:type="simple">ED48151C-5C2B-5EE5-887F-994159EED4A6</object-id><label>Figure 1.</label><caption><p>Map of the sampling sites and the dates. <bold>A.</bold> Near the western Dokdo island (<named-content xmlns:xlink="http://www.w3.org/1999/xlink" content-type="dwc:verbatimCoordinates" xlink:type="simple"><named-content content-type="geo-json" specific-use="{&#34;type&#34;:&#34;Point&#34;,&#34;coordinates&#34;:[131.864747,37.239636]}" id="NCID0EQH" xlink:type="simple">37°14'22.69"N, 131°51'53.09"E</named-content></named-content>, 2 November 2017); <bold>B.</bold> Near western Dokdo island (<named-content xmlns:xlink="http://www.w3.org/1999/xlink" content-type="dwc:verbatimCoordinates" xlink:type="simple"><named-content content-type="geo-json" specific-use="{&#34;type&#34;:&#34;Point&#34;,&#34;coordinates&#34;:[131.872239,37.239786]}" id="NCID0E1H" xlink:type="simple">37°14'23.23"N, 131°52'20.06"E</named-content></named-content>, 16 May. 2017); <bold>C.</bold> Near the Guryongpo port (<named-content xmlns:xlink="http://www.w3.org/1999/xlink" content-type="dwc:verbatimCoordinates" xlink:type="simple"><named-content content-type="geo-json" specific-use="{&#34;type&#34;:&#34;Point&#34;,&#34;coordinates&#34;:[129.547861,35.925167]}" id="NCID0EFAAC" xlink:type="simple">35°55'30.6"N, 129°32'52.3"E</named-content></named-content>, April 11, 2022); <bold>D.</bold> Near the Ilsan beach (<named-content xmlns:xlink="http://www.w3.org/1999/xlink" content-type="dwc:verbatimCoordinates" xlink:type="simple"><named-content content-type="geo-json" specific-use="{&#34;type&#34;:&#34;Point&#34;,&#34;coordinates&#34;:[129.442911,35.491019]}" id="NCID0EPAAC" xlink:type="simple">35°29'27.67"N, 129°26'34.48"E</named-content></named-content>, 26 April 2018); <bold>E.</bold> Near the Jakdo island (<named-content xmlns:xlink="http://www.w3.org/1999/xlink" content-type="dwc:verbatimCoordinates" xlink:type="simple"><named-content content-type="geo-json" specific-use="{&#34;type&#34;:&#34;Point&#34;,&#34;coordinates&#34;:[127.905667,34.416361]}" id="NCID0EZAAC" xlink:type="simple">34°24'58.9"N, 127°54'20.4"E</named-content></named-content>, 3 June 2020).</p></caption><graphic xmlns:xlink="http://www.w3.org/1999/xlink" xlink:href="zookeys-1266-137_article-171760__-g001.jpg" position="float" orientation="portrait" xlink:type="simple" id="oo_1508585.jpg"><uri content-type="original_file" xlink:type="simple">https://binary.pensoft.net/fig/1508585</uri></graphic></fig></tp:treatment-sec></tp:taxon-treatment>
