# Supplementary material for: ﻿A new genus of Orthopsyllidae Huys, 1990 (Copepoda, Harpacticoida) from the Pacific Ocean
Source: Zookeys. 2026 Jan 9;1266:137–92. doi: 10.3897/zookeys.1266.171760 (PMC12811756; doi:10.3897/zookeys.1266.171760)
Supplement: Supplementary material 1 — Main characters used for species identification of the family Orthopsyllidae [file zookeys-1266-137_article-171760__-s001.xlsx]

## Sheet: Sheet1
			Size	female
				A1	P1		P2		P3		P4		P5		P6	CR	P3		P4		P5		P6	Caudal V
					exp	enp	exp	enp	exp	enp	exp	enp	exp	enp			exp	enp	exp	enp	exp	enp
1	16	Orthopsyllus agnatus Klie, 1950						0.120		0.111		0.111	6	5		inner and outer
2	11	Orthopsyllus coralliophilus Fiers, 1987		4	0.0.022	0.020	0.0.022	0.110	0.0.022	0.111	0.0.022	0.111	6	5	2	x		0.1.111		0.121	5	2	2
3	9	Orthopsyllus dubius Vervoort, 1964			0.0.022	0.020	0.0.022	0.120	0.0.022		0.0.022					inner denticulated		0.1.120	0.0.122	0.111	5	2	1
4	14	Orthopsyllus illgi (Chappuis, 1958) by original description		4	0.0.022	0.020	0.0.022	0.111			0.0.022	0.111	6	5		internal denticulated, 바깥쪽 깃털, based on Lang 1965		0.1.110		0.121	5	2		bulb
5	1	Orthopsyllus improportionatus (Jakobi, 1954)		5	0.0.023	0.020	0.0.113	110	0.0.113	111	0.0.113	0.210	6	5	2
6	5	Orthopsyllus koprii Lee KH, Gheerardyn & Lee W., 2011		4	0.0.022	0.020	0.1.122	0.120	0.1.122	0.121	0.0.122	0.121	6	5	2		0.1.122	0.1.110	0.0.122	0.121	5	2	2
7	6	Orthopsyllus littoralis Nicholls, 1942		4	0.0.022	0.020	0.0.022	0.120	0.0.022	0.020	0.0.022	0.010	6	5				0.1.010			5	2	2
8	12, 13	Orthopsyllus major Klie, 1939		5	0.0.022	0.020		0.111		0.111		0.111	6	5	1	x		0.1.111		0.111	5	2
9	10	Orthopsyllus pectinicauda Vervoort, 1964		4	0.0.022	0.020	0.0.022	0.120	?	?	0.0.022	0.120	6	5		internal denticulated	0.0.022	0.1.110	0.0.022	0.111	5	2	2
10	3	Orthopsyllus rugosus Nicholls, 1941		4	0.0.022	0.020	0.0.013	0.110	0.0.013	0.111	0.0.022	1.111	6	5		internal spines, 바깥쪽 깃털
11	2	Orthopsyllus sarsi Klie, 1941		4	0.0.022	1.020	0.0.122	0.111		0.111		0.111	6	5				0.1.111
12	8	Orthopsyllus similis Nicholls, 1942		4	0.0.022	0.020	0.0.013	0.110	0.0.013	0.110	0.0.013	0.121	6	5		internal denticulated		0.1.111		0.220	5	2
13	4	Orthopsyllus spinicaudatus Krishnaswamy, 1957		4		0.020	0.1.112						5	5
14	7	Orthopsyllus wallini Lang, 1934		4			0.0.022	0.120	0.0.022	0.111	0.0.022	0.120	6	5				0.1.010			4	2	2
15	15	Orthopsyllus linearis linearis (Claus, 1866)			0.0.022	0.020	0.0.022	0.010		0.111	0.0.022	0.111	6	5		x		0.1.121			5	2
16	18	Orthopsyllus linearis bulbosus Noodt, 1955			0.0.022	0.020	0.0.022	0.120		0.111			6	5		internal spines(denticulated)	0.0.021	0.1.111	0.0.112		5	2
17	19	Orthopsyllus linearis curvaspina Mielke, 1993		4	0.0.022	0.020	0.0.023	0.120	0.0.023	0.111	0.0.023	0.121	6	5		internal spines		0.1.111		0.220	5	2	2
18	17	Orthopsyllus linearis setosus Boer, 1971		4	0.0.022	0.020	0.0.122	0.110	0.0.122	0.120	0.0.022	0.111	6	5		x, 바깥쪽에 깃털
19		Orthopsyllus ulsanus sp. Nov		4	0.0.022	0.020	0.0.122	0.120	0.0.122	0.111	0.0.122	0.121	6	5	2	internal spines(denticulated)	0.0.122	0.1.111		0.220	5	2	2
20		Intercristacoxa orientalis	1000	4
		Intercristacoxa koreana	920	4
		Intercristacoxa trisetosa	1260	4

## Sheet: Sheet2
Supplementary material 1. Main characters used for species identification of the family Orthopsyllidae.
Family Orthopsyllidae		Female															Male
		size(µm)	A1	P1		P2		P3		P4		P5		P6	CR/seta V		size(µm)	P3		P4		P5		P6
Genus Orthopsyllus				exp	enp	exp	enp	exp	enp	exp	enp	exp	benp					exp	enp	exp	enp	exp	benp
	Orthopsyllus agnatus Klie, 1950	1,150	4	0.0.022	0.020	0.0.122	0.120	0.0.122	0.111	0.0.122	0.111	6	5	2	small spinules/normal		1,000	?	0.1.111	?	0.111	5	2	2
	Orthopsyllus coralliophilus Fiers, 1987	715	4	0.0.022	0.020	0.0.112	0.110	0.0.112	0.111	0.0.112	0.111	6	5	2	smooth/normal		?	0.0.112	0.1.111	0.0.112	0.011	4	2	2
	Orthopsyllus dubius Vervoort, 1964	?	?	0.0.022	0.020	0.0.022	0.120	0.0.022	?	0.0.022	?	?	?	?	developed inner lamella / normal		560	0.0.022	0.1.120	0.0.022	0.111	5	2	1
	O. illgi (Chappuis, 1958)	600 - 700	4	0.0.022	0.020	0.0.122	0.111	0.0.122	?	0.0.122	0.111	5	5	?	small spinules/bulb		?	0.0.122	0.1.110	0.0.122	0.121	5	2	?
	O. improportionatus (Jakobi, 1954)	900	5	0.0.023	0.020	0.0.113	110	0.0.113	111	0.0.113	0.210	6	5	2	small spinules/bulb		?	?	?	?	?	?	?	?
	O. koprii Lee KH, Gheerardyn & Lee W., 2011	1,520	4	0.0.022	0.020	0.1.122	0.120	0.1.122	0.121	0.0.122	0.121	6	5	2	small spinules/normal		1,170	0.1.122	0.1.110	0.0.122	0.121	5	2	2
	O. littoralis Nicholls, 1942	900	4	0.0.022	0.020	0.0.022	0.120	0.0.022	0.020	0.0.022*	0.010	6	5	?	small spinules/normal		780	?	0.1.010	?	?	5	2	2
	O. major Klie, 1939	1,300	5	0.0.022	0.020	?	0.111	?	0.111	?	0.111	6	5	1	smooth/normal		1100	?	0.1.111	?	0.111	5	2	?
	O. pectinicauda Vervoort, 1964	770	4	0.0.022	0.020	0.0.022	0.120	?	?	0.0.022	0.120	6	5	?	internal denticulated		660	0.0.022	0.1.110	0.0.022	0.111	5	2	2
	O. rugosus Nicholls, 1941	810	4	0.0.022	0.020	0.0.013	0.110	0.0.013	0.111	0.0.022	1.111	6	5	?	developed inner lamella / normal		?	?	?	?	?	?	?	?
	O. sarsi Klie, 1941	?	4	0.0.022	1.020	0.0.122	0.111	0.0.122	0.111	0.0.122	0.111	6	5	?	small spinules/normal		?	?	0.1.111	?	?	?	?	?
	O. similis Nicholls, 1942	960	4	0.0.022	0.020	0.0.013	0.110	0.0.013	0.110	0.0.013	0.121	6	5	?	developed inner lamella / normal		960	0.0.013	0.1.111	0.0.013	0.220	5	2	?
	O. spinicaudatus Krishnaswamy, 1957	1,270	4	?	0.020	0.0.022	010	?	?	?	?	5	-	?	small spinules/normal		?	?	?	?	?	?	?	?
	O. wallini Lang, 1934	?	4	0.0.022	0.020	0.0.022	0.120	0.0.022	0.111	0.0.022	0.120	6	5	?	smooth/normal		?	?	0.1.010	0.0.112	0.110	4	2	2
	O. linearis linearis (Claus, 1866)	?	4	0.0.022	0.020	0.0.022	0.010	0.0.022	0.111	0.0.022	0.111	6	5	?	smooth/normal		?	?	0.1.121	?	?	5	2	?
	O. linearis bulbosus Noodt, 1955	1,540	?	0.0.022	0.020	0.0.022	0.120	?	0.111	?	?	6	5	?	small spinules/bulb		1170	0.0.022	0.1.111	0.0.112	0.111	5	2	?
	O. linearis curvaspina Mielke, 1993	710	4	0.0.022	0.020	0.0.122	0.120	0.0.122	0.120	0.0.122	0.121	6	5	?	small spinules/bulb		590-640	0.0.122	0.1.111	0.0.122	0.220	5	2	2
	O. linearis setosus Boer, 1971	?	4	0.0.022	0.020	0.0.122	0.110	0.0.122	0.120	0.0.022	0.111	6	5	?	small spinules/bulb		?	?	?	?	?	?	?	?
	O. ulsanus sp. nov	1,040	4	0.0.022	0.020	0.0.122	0.120	0.0.122	0.111	0.0.122	0.121	6	5	2	developed inner lamella / normal		1000	0.0.122	0.1.111	0.0.122	0.220	5	2	2
Genus Intercristacoxa gen. nov.
	I. orientalis sp. nov.	1,000	4	0.011	023	113	-	122	120	122	110	6	5	2	smooth/bi-articulated		810	122	0.210	122	120	4	2	2
	I. koreana sp. nov.	920	4	0.011	023	113	-	122	011	122	010	6	4	2	smooth/bi-articulated		890	222	0.210	222	120	4	1	2
	I. trisetosa sp. nov.	1,260	4	0.011	023	113	-	122	111	122	111	6	4	2	smooth/bi-articulated		945	122	0.310	122	120	4	2	2
		* Although an inner seta on exp-2 was mentioned in the original description, we interpret this as likely referring to the setules of the inner margin.
